# Supplementary material for: Is the lower atmosphere a readily accessible reservoir of culturable, antimicrobial compound-producing Actinomycetales?
Source: Front Microbiol. 2015 Aug 4;6:802. doi: 10.3389/fmicb.2015.00802 (PMC4523828; doi:10.3389/fmicb.2015.00802)
Supplement: TABLE S1 — Taxonomic classification of sequences in all libraries. [file Data_Sheet_1.XLS]

## Sheet: SW_S1_L001_R1_001.trim.contigs.
Supplemental Information
Weber and Werth
Table S1.
taxlevel	rankID	taxon	daughterlevels	total	4.5 m	4.5 m	4.5 m	4.5 m	4.5 m	7.5 m	7.5 m	7.5 m	7.5 m	7.5 m	1.5 m	1.5 m	1.5 m	1.5 m	1.5 m	soil	soil	soil	soil	soil	18 m	18 m	18 m	18 m	18 m
0	0	Root	1	4068454	172896	197939	206675	170776	275838	282431	125321	147729	222413	110188	107369	162998	172816	126096	93585	74429	138051	155962	151338	187606	145243	206769	187446	122468	124072
1	0.1	Bacteria	7	4068454	172896	197939	206675	170776	275838	282431	125321	147729	222413	110188	107369	162998	172816	126096	93585	74429	138051	155962	151338	187606	145243	206769	187446	122468	124072
2	0.1.1	Acidobacteria	1	3	2	0	0	0	0	0	0	0	0	0	0	0	0	0	0	0	0	0	0	0	0	0	0	0	1
3	0.1.1.1	Acidobacteria	1	3	2	0	0	0	0	0	0	0	0	0	0	0	0	0	0	0	0	0	0	0	0	0	0	0	1
4	0.1.1.1.1	Acidobacteriales	1	3	2	0	0	0	0	0	0	0	0	0	0	0	0	0	0	0	0	0	0	0	0	0	0	0	1
5	0.1.1.1.1.1	Acidobacteriaceae	2	3	2	0	0	0	0	0	0	0	0	0	0	0	0	0	0	0	0	0	0	0	0	0	0	0	1
6	0.1.1.1.1.1.8	unclassified	1	2	2	0	0	0	0	0	0	0	0	0	0	0	0	0	0	0	0	0	0	0	0	0	0	0	0
7	0.1.1.1.1.1.8.1	unclassified	1	2	2	0	0	0	0	0	0	0	0	0	0	0	0	0	0	0	0	0	0	0	0	0	0	0	0
8	0.1.1.1.1.1.8.1.1	unclassified	1	2	2	0	0	0	0	0	0	0	0	0	0	0	0	0	0	0	0	0	0	0	0	0	0	0	0
9	0.1.1.1.1.1.8.1.1.1	unclassified	0	2	2	0	0	0	0	0	0	0	0	0	0	0	0	0	0	0	0	0	0	0	0	0	0	0	0
6	0.1.1.1.1.1.9	uncultured	1	1	0	0	0	0	0	0	0	0	0	0	0	0	0	0	0	0	0	0	0	0	0	0	0	0	1
7	0.1.1.1.1.1.9.1	unclassified	1	1	0	0	0	0	0	0	0	0	0	0	0	0	0	0	0	0	0	0	0	0	0	0	0	0	1
8	0.1.1.1.1.1.9.1.1	unclassified	1	1	0	0	0	0	0	0	0	0	0	0	0	0	0	0	0	0	0	0	0	0	0	0	0	0	1
9	0.1.1.1.1.1.9.1.1.1	unclassified	0	1	0	0	0	0	0	0	0	0	0	0	0	0	0	0	0	0	0	0	0	0	0	0	0	0	1
2	0.1.2	Actinobacteria	1	1821178	73309	117925	105214	65390	102982	135688	90704	45525	77914	1576	100616	143359	98997	123788	6713	14402	10145	7384	1410	54756	30110	195001	49534	45887	122849
3	0.1.2.1	Actinobacteria	3	1821178	73309	117925	105214	65390	102982	135688	90704	45525	77914	1576	100616	143359	98997	123788	6713	14402	10145	7384	1410	54756	30110	195001	49534	45887	122849
4	0.1.2.1.2	Actinobacteridae	2	1820198	73309	117924	105214	64545	102982	135688	90703	45525	77914	1574	100616	143355	98997	123788	6713	14402	10145	7381	1294	54752	30109	195000	49534	45887	122847
5	0.1.2.1.2.1	Actinomycetales	11	1820196	73309	117924	105214	64545	102982	135688	90703	45525	77914	1574	100616	143355	98997	123787	6713	14402	10145	7381	1294	54752	30108	195000	49534	45887	122847
6	0.1.2.1.2.1.11	Propionibacterineae	3	1594	4	314	12	90	1018	42	3	2	1	0	1	0	0	69	0	0	0	1	0	0	30	0	6	0	1
7	0.1.2.1.2.1.11.1	Nocardioidaceae	4	1584	4	312	12	90	1016	39	0	2	1	0	1	0	0	69	0	0	0	1	0	0	30	0	6	0	1
8	0.1.2.1.2.1.11.1.1	Aeromicrobium	1	115	0	0	0	86	0	29	0	0	0	0	0	0	0	0	0	0	0	0	0	0	0	0	0	0	0
9	0.1.2.1.2.1.11.1.1.1	unclassified	0	115	0	0	0	86	0	29	0	0	0	0	0	0	0	0	0	0	0	0	0	0	0	0	0	0	0
8	0.1.2.1.2.1.11.1.3	Marmoricola	1	2	0	0	0	0	2	0	0	0	0	0	0	0	0	0	0	0	0	0	0	0	0	0	0	0	0
9	0.1.2.1.2.1.11.1.3.1	unclassified	0	2	0	0	0	0	2	0	0	0	0	0	0	0	0	0	0	0	0	0	0	0	0	0	0	0	0
8	0.1.2.1.2.1.11.1.4	Nocardioides	1	1275	4	253	11	2	987	10	0	0	1	0	1	0	0	0	0	0	0	1	0	0	1	0	3	0	1
9	0.1.2.1.2.1.11.1.4.1	unclassified	0	1275	4	253	11	2	987	10	0	0	1	0	1	0	0	0	0	0	0	1	0	0	1	0	3	0	1
8	0.1.2.1.2.1.11.1.5	unclassified	1	192	0	59	1	2	27	0	0	2	0	0	0	0	0	69	0	0	0	0	0	0	29	0	3	0	0
9	0.1.2.1.2.1.11.1.5.1	unclassified	0	192	0	59	1	2	27	0	0	2	0	0	0	0	0	69	0	0	0	0	0	0	29	0	3	0	0
7	0.1.2.1.2.1.11.2	Propionibacteriaceae	1	3	0	0	0	0	0	0	3	0	0	0	0	0	0	0	0	0	0	0	0	0	0	0	0	0	0
8	0.1.2.1.2.1.11.2.9	unclassified	1	3	0	0	0	0	0	0	3	0	0	0	0	0	0	0	0	0	0	0	0	0	0	0	0	0	0
9	0.1.2.1.2.1.11.2.9.1	unclassified	0	3	0	0	0	0	0	0	3	0	0	0	0	0	0	0	0	0	0	0	0	0	0	0	0	0	0
7	0.1.2.1.2.1.11.3	unclassified	1	7	0	2	0	0	2	3	0	0	0	0	0	0	0	0	0	0	0	0	0	0	0	0	0	0	0
8	0.1.2.1.2.1.11.3.1	unclassified	1	7	0	2	0	0	2	3	0	0	0	0	0	0	0	0	0	0	0	0	0	0	0	0	0	0	0
9	0.1.2.1.2.1.11.3.1.1	unclassified	0	7	0	2	0	0	2	3	0	0	0	0	0	0	0	0	0	0	0	0	0	0	0	0	0	0	0
6	0.1.2.1.2.1.12	Pseudonocardineae	1	1	0	0	0	0	0	0	0	0	0	0	0	0	0	0	0	0	1	0	0	0	0	0	0	0	0
7	0.1.2.1.2.1.12.2	Pseudonocardiaceae	1	1	0	0	0	0	0	0	0	0	0	0	0	0	0	0	0	0	1	0	0	0	0	0	0	0	0
8	0.1.2.1.2.1.12.2.3	Amycolatopsis	1	1	0	0	0	0	0	0	0	0	0	0	0	0	0	0	0	0	1	0	0	0	0	0	0	0	0
9	0.1.2.1.2.1.12.2.3.1	unclassified	0	1	0	0	0	0	0	0	0	0	0	0	0	0	0	0	0	0	1	0	0	0	0	0	0	0	0
6	0.1.2.1.2.1.13	Streptomycineae	1	70364	1767	9	9	802	6	21	15	101	316	8	9	4294	9	88	10	13165	6819	248	770	35024	4	30	6827	5	8
7	0.1.2.1.2.1.13.1	Streptomycetaceae	3	70364	1767	9	9	802	6	21	15	101	316	8	9	4294	9	88	10	13165	6819	248	770	35024	4	30	6827	5	8
8	0.1.2.1.2.1.13.1.2	Streptacidiphilus	1	27	0	0	0	0	0	0	0	0	0	0	0	0	0	0	0	13	4	0	2	5	0	0	3	0	0
9	0.1.2.1.2.1.13.1.2.1	unclassified	0	27	0	0	0	0	0	0	0	0	0	0	0	0	0	0	0	13	4	0	2	5	0	0	3	0	0
8	0.1.2.1.2.1.13.1.3	Streptomyces	1	66733	1761	8	9	789	6	19	14	99	313	7	9	4270	7	85	9	11554	6568	208	631	33878	4	28	6445	4	8
9	0.1.2.1.2.1.13.1.3.1	unclassified	0	66733	1761	8	9	789	6	19	14	99	313	7	9	4270	7	85	9	11554	6568	208	631	33878	4	28	6445	4	8
8	0.1.2.1.2.1.13.1.4	unclassified	1	3604	6	1	0	13	0	2	1	2	3	1	0	24	2	3	1	1598	247	40	137	1141	0	2	379	1	0
9	0.1.2.1.2.1.13.1.4.1	unclassified	0	3604	6	1	0	13	0	2	1	2	3	1	0	24	2	3	1	1598	247	40	137	1141	0	2	379	1	0
6	0.1.2.1.2.1.14	Streptosporangineae	3	1159	14	1134	0	1	0	1	0	0	1	0	0	7	0	0	0	0	0	0	0	0	0	1	0	0	0
7	0.1.2.1.2.1.14.1	Nocardiopsaceae	2	1150	14	1131	0	1	0	1	0	0	1	0	0	1	0	0	0	0	0	0	0	0	0	1	0	0	0
8	0.1.2.1.2.1.14.1.1	Nocardiopsis	1	1146	14	1127	0	1	0	1	0	0	1	0	0	1	0	0	0	0	0	0	0	0	0	1	0	0	0
9	0.1.2.1.2.1.14.1.1.1	unclassified	0	1146	14	1127	0	1	0	1	0	0	1	0	0	1	0	0	0	0	0	0	0	0	0	1	0	0	0
8	0.1.2.1.2.1.14.1.4	unclassified	1	4	0	4	0	0	0	0	0	0	0	0	0	0	0	0	0	0	0	0	0	0	0	0	0	0	0
9	0.1.2.1.2.1.14.1.4.1	unclassified	0	4	0	4	0	0	0	0	0	0	0	0	0	0	0	0	0	0	0	0	0	0	0	0	0	0	0
7	0.1.2.1.2.1.14.2	Streptosporangiaceae	1	6	0	0	0	0	0	0	0	0	0	0	0	6	0	0	0	0	0	0	0	0	0	0	0	0	0
8	0.1.2.1.2.1.14.2.5	Nonomuraea	1	6	0	0	0	0	0	0	0	0	0	0	0	6	0	0	0	0	0	0	0	0	0	0	0	0	0
9	0.1.2.1.2.1.14.2.5.1	unclassified	0	6	0	0	0	0	0	0	0	0	0	0	0	6	0	0	0	0	0	0	0	0	0	0	0	0	0
7	0.1.2.1.2.1.14.4	unclassified	1	3	0	3	0	0	0	0	0	0	0	0	0	0	0	0	0	0	0	0	0	0	0	0	0	0	0
8	0.1.2.1.2.1.14.4.1	unclassified	1	3	0	3	0	0	0	0	0	0	0	0	0	0	0	0	0	0	0	0	0	0	0	0	0	0	0
9	0.1.2.1.2.1.14.4.1.1	unclassified	0	3	0	3	0	0	0	0	0	0	0	0	0	0	0	0	0	0	0	0	0	0	0	0	0	0	0
6	0.1.2.1.2.1.15	unclassified	1	6159	105	41	1224	9	23	1691	21	1	11	2	114	238	196	26	0	70	27	5	11	171	1	15	18	2	2137
7	0.1.2.1.2.1.15.1	unclassified	1	6159	105	41	1224	9	23	1691	21	1	11	2	114	238	196	26	0	70	27	5	11	171	1	15	18	2	2137
8	0.1.2.1.2.1.15.1.1	unclassified	1	6159	105	41	1224	9	23	1691	21	1	11	2	114	238	196	26	0	70	27	5	11	171	1	15	18	2	2137
9	0.1.2.1.2.1.15.1.1.1	unclassified	0	6159	105	41	1224	9	23	1691	21	1	11	2	114	238	196	26	0	70	27	5	11	171	1	15	18	2	2137
6	0.1.2.1.2.1.4	Corynebacterineae	5	54355	5279	56	6805	19	11	7714	3	5	3	7	545	743	1559	240	22	78	2602	3425	91	17182	52	253	3	1	7657
7	0.1.2.1.2.1.4.1	Corynebacteriaceae	1	2	0	2	0	0	0	0	0	0	0	0	0	0	0	0	0	0	0	0	0	0	0	0	0	0	0
8	0.1.2.1.2.1.4.1.1	Corynebacterium	1	2	0	2	0	0	0	0	0	0	0	0	0	0	0	0	0	0	0	0	0	0	0	0	0	0	0
9	0.1.2.1.2.1.4.1.1.1	unclassified	0	2	0	2	0	0	0	0	0	0	0	0	0	0	0	0	0	0	0	0	0	0	0	0	0	0	0
7	0.1.2.1.2.1.4.2	Dietziaceae	1	340	0	0	339	0	0	0	0	1	0	0	0	0	0	0	0	0	0	0	0	0	0	0	0	0	0
8	0.1.2.1.2.1.4.2.1	Dietzia	1	340	0	0	339	0	0	0	0	1	0	0	0	0	0	0	0	0	0	0	0	0	0	0	0	0	0
9	0.1.2.1.2.1.4.2.1.1	unclassified	0	340	0	0	339	0	0	0	0	1	0	0	0	0	0	0	0	0	0	0	0	0	0	0	0	0	0
7	0.1.2.1.2.1.4.3	Mycobacteriaceae	1	661	0	36	0	10	0	0	0	0	0	0	193	0	0	163	0	0	0	0	0	11	0	248	0	0	0
8	0.1.2.1.2.1.4.3.1	Mycobacterium	1	661	0	36	0	10	0	0	0	0	0	0	193	0	0	163	0	0	0	0	0	11	0	248	0	0	0
9	0.1.2.1.2.1.4.3.1.1	unclassified	0	661	0	36	0	10	0	0	0	0	0	0	193	0	0	163	0	0	0	0	0	11	0	248	0	0	0
7	0.1.2.1.2.1.4.4	Nocardiaceae	5	53300	5276	18	6460	9	11	7713	3	4	2	7	351	742	1535	75	22	78	2601	3425	88	17163	52	5	3	1	7656
8	0.1.2.1.2.1.4.4.1	Gordonia	1	44	0	0	0	0	0	0	0	0	0	0	0	0	0	0	0	0	0	0	0	4	40	0	0	0	0
9	0.1.2.1.2.1.4.4.1.1	unclassified	0	44	0	0	0	0	0	0	0	0	0	0	0	0	0	0	0	0	0	0	0	4	40	0	0	0	0
8	0.1.2.1.2.1.4.4.2	Nocardia	1	201	0	0	0	0	0	0	0	0	0	0	0	0	0	0	0	0	1	0	0	196	0	0	0	0	4
9	0.1.2.1.2.1.4.4.2.1	unclassified	0	201	0	0	0	0	0	0	0	0	0	0	0	0	0	0	0	0	1	0	0	196	0	0	0	0	4
8	0.1.2.1.2.1.4.4.3	Rhodococcus	1	51337	5270	18	6456	9	5	7703	3	4	2	7	351	742	546	75	22	77	2597	3420	63	16300	12	5	3	1	7646
9	0.1.2.1.2.1.4.4.3.1	unclassified	0	51337	5270	18	6456	9	5	7703	3	4	2	7	351	742	546	75	22	77	2597	3420	63	16300	12	5	3	1	7646
8	0.1.2.1.2.1.4.4.6	Williamsia	1	8	0	0	0	0	1	0	0	0	0	0	0	0	6	0	0	0	0	0	1	0	0	0	0	0	0
9	0.1.2.1.2.1.4.4.6.1	unclassified	0	8	0	0	0	0	1	0	0	0	0	0	0	0	6	0	0	0	0	0	1	0	0	0	0	0	0
8	0.1.2.1.2.1.4.4.7	unclassified	1	1710	6	0	4	0	5	10	0	0	0	0	0	0	983	0	0	1	3	5	24	663	0	0	0	0	6
9	0.1.2.1.2.1.4.4.7.1	unclassified	0	1710	6	0	4	0	5	10	0	0	0	0	0	0	983	0	0	1	3	5	24	663	0	0	0	0	6
7	0.1.2.1.2.1.4.7	unclassified	1	52	3	0	6	0	0	1	0	0	1	0	1	1	24	2	0	0	1	0	3	8	0	0	0	0	1
8	0.1.2.1.2.1.4.7.1	unclassified	1	52	3	0	6	0	0	1	0	0	1	0	1	1	24	2	0	0	1	0	3	8	0	0	0	0	1
9	0.1.2.1.2.1.4.7.1.1	unclassified	0	52	3	0	6	0	0	1	0	0	1	0	1	1	24	2	0	0	1	0	3	8	0	0	0	0	1
6	0.1.2.1.2.1.5	Frankineae	1	546	2	34	80	2	5	7	283	1	0	0	0	0	50	0	5	0	0	1	0	0	0	65	3	8	0
7	0.1.2.1.2.1.5.5	Geodermatophilaceae	3	546	2	34	80	2	5	7	283	1	0	0	0	0	50	0	5	0	0	1	0	0	0	65	3	8	0
8	0.1.2.1.2.1.5.5.1	Blastococcus	1	268	2	31	80	1	5	6	25	0	0	0	0	0	50	0	3	0	0	0	0	0	0	55	2	8	0
9	0.1.2.1.2.1.5.5.1.1	unclassified	0	268	2	31	80	1	5	6	25	0	0	0	0	0	50	0	3	0	0	0	0	0	0	55	2	8	0
8	0.1.2.1.2.1.5.5.3	Modestobacter	1	261	0	0	0	0	0	0	258	1	0	0	0	0	0	0	0	0	0	1	0	0	0	0	1	0	0
9	0.1.2.1.2.1.5.5.3.1	unclassified	0	261	0	0	0	0	0	0	258	1	0	0	0	0	0	0	0	0	0	1	0	0	0	0	1	0	0
8	0.1.2.1.2.1.5.5.4	unclassified	1	17	0	3	0	1	0	1	0	0	0	0	0	0	0	0	2	0	0	0	0	0	0	10	0	0	0
9	0.1.2.1.2.1.5.5.4.1	unclassified	0	17	0	3	0	1	0	1	0	0	0	0	0	0	0	0	2	0	0	0	0	0	0	10	0	0	0
6	0.1.2.1.2.1.6	Glycomycineae	1	1671	0	0	1670	0	0	0	0	0	0	0	1	0	0	0	0	0	0	0	0	0	0	0	0	0	0
7	0.1.2.1.2.1.6.1	Glycomycetaceae	1	1671	0	0	1670	0	0	0	0	0	0	0	1	0	0	0	0	0	0	0	0	0	0	0	0	0	0
8	0.1.2.1.2.1.6.1.1	Glycomyces	1	1671	0	0	1670	0	0	0	0	0	0	0	1	0	0	0	0	0	0	0	0	0	0	0	0	0	0
9	0.1.2.1.2.1.6.1.1.1	Glycomyces	0	1671	0	0	1670	0	0	0	0	0	0	0	1	0	0	0	0	0	0	0	0	0	0	0	0	0	0
6	0.1.2.1.2.1.7	Kineosporiineae	1	7	0	7	0	0	0	0	0	0	0	0	0	0	0	0	0	0	0	0	0	0	0	0	0	0	0
7	0.1.2.1.2.1.7.1	Kineosporiaceae	1	7	0	7	0	0	0	0	0	0	0	0	0	0	0	0	0	0	0	0	0	0	0	0	0	0	0
8	0.1.2.1.2.1.7.1.1	Kineococcus	1	7	0	7	0	0	0	0	0	0	0	0	0	0	0	0	0	0	0	0	0	0	0	0	0	0	0
9	0.1.2.1.2.1.7.1.1.1	unclassified	0	7	0	7	0	0	0	0	0	0	0	0	0	0	0	0	0	0	0	0	0	0	0	0	0	0	0
6	0.1.2.1.2.1.8	Micrococcineae	10	1684326	66138	116329	95414	63622	101907	126212	90378	45415	77582	1557	99946	138072	97183	123363	6676	1089	696	3701	422	2375	30021	194636	42677	45871	113044
7	0.1.2.1.2.1.8.11	Microbacteriaceae	12	229425	34185	2979	7145	7897	2894	9002	28422	167	42	453	16529	27606	21622	1084	1784	24	17	45	96	124	348	38213	20794	7304	649
8	0.1.2.1.2.1.8.11.10	Frigoribacterium	1	5422	1692	0	769	0	1	566	1	134	5	0	0	1803	445	1	0	0	0	0	0	5	0	0	0	0	0
9	0.1.2.1.2.1.8.11.10.1	unclassified	0	5422	1692	0	769	0	1	566	1	134	5	0	0	1803	445	1	0	0	0	0	0	5	0	0	0	0	0
8	0.1.2.1.2.1.8.11.12	Leifsonia	1	2	0	0	2	0	0	0	0	0	0	0	0	0	0	0	0	0	0	0	0	0	0	0	0	0	0
9	0.1.2.1.2.1.8.11.12.1	unclassified	0	2	0	0	2	0	0	0	0	0	0	0	0	0	0	0	0	0	0	0	0	0	0	0	0	0	0
8	0.1.2.1.2.1.8.11.13	Leucobacter	1	11	0	0	0	0	0	0	0	0	0	0	1	0	0	0	0	0	0	10	0	0	0	0	0	0	0
9	0.1.2.1.2.1.8.11.13.1	unclassified	0	11	0	0	0	0	0	0	0	0	0	0	1	0	0	0	0	0	0	10	0	0	0	0	0	0	0
8	0.1.2.1.2.1.8.11.14	Microbacterium	1	493	0	16	2	0	8	0	0	0	0	0	0	28	49	0	22	0	3	8	2	0	0	0	0	0	355
9	0.1.2.1.2.1.8.11.14.1	unclassified	0	493	0	16	2	0	8	0	0	0	0	0	0	28	49	0	22	0	3	8	2	0	0	0	0	0	355
8	0.1.2.1.2.1.8.11.16	Mycetocola	1	2	0	0	0	0	0	0	0	0	0	0	0	2	0	0	0	0	0	0	0	0	0	0	0	0	0
9	0.1.2.1.2.1.8.11.16.1	unclassified	0	2	0	0	0	0	0	0	0	0	0	0	0	2	0	0	0	0	0	0	0	0	0	0	0	0	0
8	0.1.2.1.2.1.8.11.2	Agrococcus	1	75	0	1	0	1	1	10	48	0	0	0	0	0	0	0	0	0	0	1	0	0	0	1	5	7	0
9	0.1.2.1.2.1.8.11.2.1	unclassified	0	75	0	1	0	1	1	10	48	0	0	0	0	0	0	0	0	0	0	1	0	0	0	1	5	7	0
8	0.1.2.1.2.1.8.11.20	Rathayibacter	1	10959	51	1	760	3271	1146	2	2383	1	0	1	2	534	1	5	1214	2	0	1	0	1	122	1298	3	0	160
9	0.1.2.1.2.1.8.11.20.1	unclassified	0	10959	51	1	760	3271	1146	2	2383	1	0	1	2	534	1	5	1214	2	0	1	0	1	122	1298	3	0	160
8	0.1.2.1.2.1.8.11.21	Salinibacterium	1	2	0	0	2	0	0	0	0	0	0	0	0	0	0	0	0	0	0	0	0	0	0	0	0	0	0
9	0.1.2.1.2.1.8.11.21.1	unclassified	0	2	0	0	2	0	0	0	0	0	0	0	0	0	0	0	0	0	0	0	0	0	0	0	0	0	0
8	0.1.2.1.2.1.8.11.25	unclassified	1	208037	32404	2959	5579	4619	1734	4473	25964	32	36	451	16515	25204	21083	1077	546	22	14	23	11	24	225	36871	20755	7283	133
9	0.1.2.1.2.1.8.11.25.1	unclassified	0	208037	32404	2959	5579	4619	1734	4473	25964	32	36	451	16515	25204	21083	1077	546	22	14	23	11	24	225	36871	20755	7283	133
8	0.1.2.1.2.1.8.11.3	Agromyces	1	3948	0	0	1	2	1	3935	0	0	1	0	0	0	1	1	0	0	0	1	0	1	1	2	0	0	1
9	0.1.2.1.2.1.8.11.3.1	unclassified	0	3948	0	0	1	2	1	3935	0	0	1	0	0	0	1	1	0	0	0	1	0	1	1	2	0	0	1
8	0.1.2.1.2.1.8.11.8	Clavibacter	1	288	38	2	30	4	3	7	26	0	0	1	11	35	43	0	2	0	0	0	0	0	0	41	31	14	0
9	0.1.2.1.2.1.8.11.8.1	unclassified	0	288	38	2	30	4	3	7	26	0	0	1	11	35	43	0	2	0	0	0	0	0	0	41	31	14	0
8	0.1.2.1.2.1.8.11.9	Curtobacterium	1	186	0	0	0	0	0	9	0	0	0	0	0	0	0	0	0	0	0	1	83	93	0	0	0	0	0
9	0.1.2.1.2.1.8.11.9.1	unclassified	0	186	0	0	0	0	0	9	0	0	0	0	0	0	0	0	0	0	0	1	83	93	0	0	0	0	0
7	0.1.2.1.2.1.8.12	Micrococcaceae	7	1380569	31668	112089	87725	55339	98137	116835	58525	45210	77433	1100	82076	109079	74596	121905	4883	1061	668	3614	322	1309	29640	96536	20321	38173	112325
8	0.1.2.1.2.1.8.12.1	Acaricomes	1	10	0	0	1	0	0	3	2	2	0	0	0	0	0	0	0	1	0	0	0	0	1	0	0	0	0
9	0.1.2.1.2.1.8.12.1.1	unclassified	0	10	0	0	1	0	0	3	2	2	0	0	0	0	0	0	0	1	0	0	0	0	1	0	0	0	0
8	0.1.2.1.2.1.8.12.11	unclassified	1	152915	4080	19353	5881	12371	15682	6638	8618	2661	1332	76	5353	9910	3684	25985	2477	98	33	473	15	41	2923	7566	5298	5265	7102
9	0.1.2.1.2.1.8.12.11.1	unclassified	0	152915	4080	19353	5881	12371	15682	6638	8618	2661	1332	76	5353	9910	3684	25985	2477	98	33	473	15	41	2923	7566	5298	5265	7102
8	0.1.2.1.2.1.8.12.2	Arhtrobacter	1	61	0	0	0	0	0	0	0	0	0	0	3	2	0	0	0	11	5	11	0	25	0	4	0	0	0
9	0.1.2.1.2.1.8.12.2.1	unclassified	0	61	0	0	0	0	0	0	0	0	0	0	3	2	0	0	0	11	5	11	0	25	0	4	0	0	0
8	0.1.2.1.2.1.8.12.3	Arthrobacter	1	1132112	27437	92708	75930	42038	82274	110188	35662	42529	76072	1022	76691	98927	70899	87747	2399	946	626	3129	293	1228	17112	43970	7825	29336	105124
9	0.1.2.1.2.1.8.12.3.1	unclassified	0	1132112	27437	92708	75930	42038	82274	110188	35662	42529	76072	1022	76691	98927	70899	87747	2399	946	626	3129	293	1228	17112	43970	7825	29336	105124
8	0.1.2.1.2.1.8.12.4	Citricoccus	1	4	0	1	0	0	0	1	1	0	0	0	0	1	0	0	0	0	0	0	0	0	0	0	0	0	0
9	0.1.2.1.2.1.8.12.4.1	unclassified	0	4	0	1	0	0	0	1	1	0	0	0	0	1	0	0	0	0	0	0	0	0	0	0	0	0	0
8	0.1.2.1.2.1.8.12.5	Kocuria	1	95455	149	25	5913	930	180	5	14242	18	29	2	29	237	12	8172	7	5	4	1	14	15	9604	44996	7196	3572	98
9	0.1.2.1.2.1.8.12.5.1	unclassified	0	95455	149	25	5913	930	180	5	14242	18	29	2	29	237	12	8172	7	5	4	1	14	15	9604	44996	7196	3572	98
8	0.1.2.1.2.1.8.12.6	Micrococcus	1	12	2	2	0	0	1	0	0	0	0	0	0	2	1	1	0	0	0	0	0	0	0	0	2	0	1
9	0.1.2.1.2.1.8.12.6.1	unclassified	0	12	2	2	0	0	1	0	0	0	0	0	0	2	1	1	0	0	0	0	0	0	0	0	2	0	1
7	0.1.2.1.2.1.8.13	Promicromonospiraceae	1	13	0	0	0	0	0	0	0	0	0	0	0	0	0	0	0	0	0	0	0	13	0	0	0	0	0
8	0.1.2.1.2.1.8.13.1	Cellulosimicrobium	1	13	0	0	0	0	0	0	0	0	0	0	0	0	0	0	0	0	0	0	0	13	0	0	0	0	0
9	0.1.2.1.2.1.8.13.1.1	unclassified	0	13	0	0	0	0	0	0	0	0	0	0	0	0	0	0	0	0	0	0	0	13	0	0	0	0	0
7	0.1.2.1.2.1.8.14	Promicromonosporaceae	1	97	0	0	0	0	0	0	0	0	0	0	0	0	0	0	0	1	0	0	0	96	0	0	0	0	0
8	0.1.2.1.2.1.8.14.3	Xylanimonas	1	97	0	0	0	0	0	0	0	0	0	0	0	0	0	0	0	1	0	0	0	96	0	0	0	0	0
9	0.1.2.1.2.1.8.14.3.1	unclassified	0	97	0	0	0	0	0	0	0	0	0	0	0	0	0	0	0	1	0	0	0	96	0	0	0	0	0
7	0.1.2.1.2.1.8.17	Sanguibacteraceae	1	23	0	0	0	0	0	0	0	0	0	0	0	0	0	0	0	0	0	23	0	0	0	0	0	0	0
8	0.1.2.1.2.1.8.17.1	Sanguibacter	1	23	0	0	0	0	0	0	0	0	0	0	0	0	0	0	0	0	0	23	0	0	0	0	0	0	0
9	0.1.2.1.2.1.8.17.1.1	unclassified	0	23	0	0	0	0	0	0	0	0	0	0	0	0	0	0	0	0	0	23	0	0	0	0	0	0	0
7	0.1.2.1.2.1.8.18	unclassified	1	15357	281	235	501	384	816	360	3423	35	101	2	1340	1383	963	226	6	2	4	12	0	8	30	4476	313	389	67
8	0.1.2.1.2.1.8.18.1	unclassified	1	15357	281	235	501	384	816	360	3423	35	101	2	1340	1383	963	226	6	2	4	12	0	8	30	4476	313	389	67
9	0.1.2.1.2.1.8.18.1.1	unclassified	0	15357	281	235	501	384	816	360	3423	35	101	2	1340	1383	963	226	6	2	4	12	0	8	30	4476	313	389	67
7	0.1.2.1.2.1.8.3	Brevibacteriaceae	1	821	0	0	0	0	0	1	0	0	0	0	0	0	0	0	0	0	0	0	0	820	0	0	0	0	0
8	0.1.2.1.2.1.8.3.1	Brevibacterium	1	821	0	0	0	0	0	1	0	0	0	0	0	0	0	0	0	0	0	0	0	820	0	0	0	0	0
9	0.1.2.1.2.1.8.3.1.1	unclassified	0	821	0	0	0	0	0	1	0	0	0	0	0	0	0	0	0	0	0	0	0	820	0	0	0	0	0
7	0.1.2.1.2.1.8.4	Cellulomonadaceae	4	2348	0	1021	37	0	30	6	5	0	0	0	0	1	0	146	0	0	0	1	1	0	0	1088	11	1	0
8	0.1.2.1.2.1.8.4.1	Actinotalea	1	3	0	0	0	0	0	0	3	0	0	0	0	0	0	0	0	0	0	0	0	0	0	0	0	0	0
9	0.1.2.1.2.1.8.4.1.1	unclassified	0	3	0	0	0	0	0	0	3	0	0	0	0	0	0	0	0	0	0	0	0	0	0	0	0	0	0
8	0.1.2.1.2.1.8.4.2	Cellulomonas	1	2312	0	1016	37	0	6	6	0	0	0	0	0	1	0	146	0	0	0	1	1	0	0	1086	11	1	0
9	0.1.2.1.2.1.8.4.2.1	unclassified	0	2312	0	1016	37	0	6	6	0	0	0	0	0	1	0	146	0	0	0	1	1	0	0	1086	11	1	0
8	0.1.2.1.2.1.8.4.3	Oerskovia	1	22	0	0	0	0	22	0	0	0	0	0	0	0	0	0	0	0	0	0	0	0	0	0	0	0	0
9	0.1.2.1.2.1.8.4.3.1	unclassified	0	22	0	0	0	0	22	0	0	0	0	0	0	0	0	0	0	0	0	0	0	0	0	0	0	0	0
8	0.1.2.1.2.1.8.4.5	unclassified	1	11	0	5	0	0	2	0	2	0	0	0	0	0	0	0	0	0	0	0	0	0	0	2	0	0	0
9	0.1.2.1.2.1.8.4.5.1	unclassified	0	11	0	5	0	0	2	0	2	0	0	0	0	0	0	0	0	0	0	0	0	0	0	2	0	0	0
7	0.1.2.1.2.1.8.6	Dermabacteraceae	3	55648	4	5	6	2	9	7	3	3	6	2	1	3	2	2	3	1	7	6	3	5	3	54323	1237	2	3
8	0.1.2.1.2.1.8.6.1	Brachybacterium	1	55413	3	5	6	2	9	7	3	3	5	2	1	3	2	2	3	1	7	6	3	5	3	54090	1237	2	3
9	0.1.2.1.2.1.8.6.1.1	unclassified	0	55413	3	5	6	2	9	7	3	3	5	2	1	3	2	2	3	1	7	6	3	5	3	54090	1237	2	3
8	0.1.2.1.2.1.8.6.2	Dermabacter	1	1	0	0	0	0	0	0	0	0	0	0	0	0	0	0	0	0	0	0	0	0	0	1	0	0	0
9	0.1.2.1.2.1.8.6.2.1	unclassified	0	1	0	0	0	0	0	0	0	0	0	0	0	0	0	0	0	0	0	0	0	0	0	1	0	0	0
8	0.1.2.1.2.1.8.6.3	unclassified	1	234	1	0	0	0	0	0	0	0	1	0	0	0	0	0	0	0	0	0	0	0	0	232	0	0	0
9	0.1.2.1.2.1.8.6.3.1	unclassified	0	234	1	0	0	0	0	0	0	0	1	0	0	0	0	0	0	0	0	0	0	0	0	232	0	0	0
7	0.1.2.1.2.1.8.9	Intrasporangiaceae	3	25	0	0	0	0	21	1	0	0	0	0	0	0	0	0	0	0	0	0	0	0	0	0	1	2	0
8	0.1.2.1.2.1.8.9.1	Janibacter	1	1	0	0	0	0	1	0	0	0	0	0	0	0	0	0	0	0	0	0	0	0	0	0	0	0	0
9	0.1.2.1.2.1.8.9.1.1	unclassified	0	1	0	0	0	0	1	0	0	0	0	0	0	0	0	0	0	0	0	0	0	0	0	0	0	0	0
8	0.1.2.1.2.1.8.9.11	unclassified	1	20	0	0	0	0	20	0	0	0	0	0	0	0	0	0	0	0	0	0	0	0	0	0	0	0	0
9	0.1.2.1.2.1.8.9.11.1	unclassified	0	20	0	0	0	0	20	0	0	0	0	0	0	0	0	0	0	0	0	0	0	0	0	0	0	0	0
8	0.1.2.1.2.1.8.9.5	Ornithinimicrobium	1	4	0	0	0	0	0	1	0	0	0	0	0	0	0	0	0	0	0	0	0	0	0	0	1	2	0
9	0.1.2.1.2.1.8.9.5.1	unclassified	0	4	0	0	0	0	0	1	0	0	0	0	0	0	0	0	0	0	0	0	0	0	0	0	1	2	0
6	0.1.2.1.2.1.9	Micromonosporineae	1	14	0	0	0	0	12	0	0	0	0	0	0	1	0	1	0	0	0	0	0	0	0	0	0	0	0
7	0.1.2.1.2.1.9.1	Micromonosporaceae	1	14	0	0	0	0	12	0	0	0	0	0	0	1	0	1	0	0	0	0	0	0	0	0	0	0	0
8	0.1.2.1.2.1.9.1.12	Micromonospora	1	14	0	0	0	0	12	0	0	0	0	0	0	1	0	1	0	0	0	0	0	0	0	0	0	0	0
9	0.1.2.1.2.1.9.1.12.1	unclassified	0	14	0	0	0	0	12	0	0	0	0	0	0	1	0	1	0	0	0	0	0	0	0	0	0	0	0
5	0.1.2.1.2.4	unclassified	1	2	0	0	0	0	0	0	0	0	0	0	0	0	0	1	0	0	0	0	0	0	1	0	0	0	0
6	0.1.2.1.2.4.1	unclassified	1	2	0	0	0	0	0	0	0	0	0	0	0	0	0	1	0	0	0	0	0	0	1	0	0	0	0
7	0.1.2.1.2.4.1.1	unclassified	1	2	0	0	0	0	0	0	0	0	0	0	0	0	0	1	0	0	0	0	0	0	1	0	0	0	0
8	0.1.2.1.2.4.1.1.1	unclassified	1	2	0	0	0	0	0	0	0	0	0	0	0	0	0	1	0	0	0	0	0	0	1	0	0	0	0
9	0.1.2.1.2.4.1.1.1.1	unclassified	0	2	0	0	0	0	0	0	0	0	0	0	0	0	0	1	0	0	0	0	0	0	1	0	0	0	0
4	0.1.2.1.6	Rubrobacteridae	1	955	0	0	0	823	0	0	1	0	0	2	0	4	0	0	0	0	0	3	116	4	0	1	0	0	1
5	0.1.2.1.6.3	Solirubrobacterales	2	955	0	0	0	823	0	0	1	0	0	2	0	4	0	0	0	0	0	3	116	4	0	1	0	0	1
6	0.1.2.1.6.3.1	Conexibacteraceae	1	953	0	0	0	823	0	0	1	0	0	2	0	3	0	0	0	0	0	3	116	4	0	1	0	0	0
7	0.1.2.1.6.3.1.1	Conexibacter	1	953	0	0	0	823	0	0	1	0	0	2	0	3	0	0	0	0	0	3	116	4	0	1	0	0	0
8	0.1.2.1.6.3.1.1.1	unclassified	1	953	0	0	0	823	0	0	1	0	0	2	0	3	0	0	0	0	0	3	116	4	0	1	0	0	0
9	0.1.2.1.6.3.1.1.1.1	unclassified	0	953	0	0	0	823	0	0	1	0	0	2	0	3	0	0	0	0	0	3	116	4	0	1	0	0	0
6	0.1.2.1.6.3.3	unclassified	1	2	0	0	0	0	0	0	0	0	0	0	0	1	0	0	0	0	0	0	0	0	0	0	0	0	1
7	0.1.2.1.6.3.3.1	unclassified	1	2	0	0	0	0	0	0	0	0	0	0	0	1	0	0	0	0	0	0	0	0	0	0	0	0	1
8	0.1.2.1.6.3.3.1.1	unclassified	1	2	0	0	0	0	0	0	0	0	0	0	0	1	0	0	0	0	0	0	0	0	0	0	0	0	1
9	0.1.2.1.6.3.3.1.1.1	unclassified	0	2	0	0	0	0	0	0	0	0	0	0	0	1	0	0	0	0	0	0	0	0	0	0	0	0	1
4	0.1.2.1.7	unclassified	1	25	0	1	0	22	0	0	0	0	0	0	0	0	0	0	0	0	0	0	0	0	1	0	0	0	1
5	0.1.2.1.7.1	unclassified	1	25	0	1	0	22	0	0	0	0	0	0	0	0	0	0	0	0	0	0	0	0	1	0	0	0	1
6	0.1.2.1.7.1.1	unclassified	1	25	0	1	0	22	0	0	0	0	0	0	0	0	0	0	0	0	0	0	0	0	1	0	0	0	1
7	0.1.2.1.7.1.1.1	unclassified	1	25	0	1	0	22	0	0	0	0	0	0	0	0	0	0	0	0	0	0	0	0	1	0	0	0	1
8	0.1.2.1.7.1.1.1.1	unclassified	1	25	0	1	0	22	0	0	0	0	0	0	0	0	0	0	0	0	0	0	0	0	1	0	0	0	1
9	0.1.2.1.7.1.1.1.1.1	unclassified	0	25	0	1	0	22	0	0	0	0	0	0	0	0	0	0	0	0	0	0	0	0	1	0	0	0	1
2	0.1.28	Cyanobacteria	5	17	4	0	0	0	1	0	0	0	0	1	3	1	0	1	0	0	0	0	0	0	0	1	0	1	4
3	0.1.28.10	SubsectionIII	1	3	0	0	0	0	0	0	0	0	0	0	2	0	0	0	0	0	0	0	0	0	0	0	0	1	0
4	0.1.28.10.19	unclassified	1	3	0	0	0	0	0	0	0	0	0	0	2	0	0	0	0	0	0	0	0	0	0	0	0	1	0
5	0.1.28.10.19.1	unclassified	1	3	0	0	0	0	0	0	0	0	0	0	2	0	0	0	0	0	0	0	0	0	0	0	0	1	0
6	0.1.28.10.19.1.1	unclassified	1	3	0	0	0	0	0	0	0	0	0	0	2	0	0	0	0	0	0	0	0	0	0	0	0	1	0
7	0.1.28.10.19.1.1.1	unclassified	1	3	0	0	0	0	0	0	0	0	0	0	2	0	0	0	0	0	0	0	0	0	0	0	0	1	0
8	0.1.28.10.19.1.1.1.1	unclassified	1	3	0	0	0	0	0	0	0	0	0	0	2	0	0	0	0	0	0	0	0	0	0	0	0	1	0
9	0.1.28.10.19.1.1.1.1.1	unclassified	0	3	0	0	0	0	0	0	0	0	0	0	2	0	0	0	0	0	0	0	0	0	0	0	0	1	0
3	0.1.28.11	SubsectionIV	1	3	3	0	0	0	0	0	0	0	0	0	0	0	0	0	0	0	0	0	0	0	0	0	0	0	0
4	0.1.28.11.10	SubgroupII	1	3	3	0	0	0	0	0	0	0	0	0	0	0	0	0	0	0	0	0	0	0	0	0	0	0	0
5	0.1.28.11.10.1	Calothrix	1	3	3	0	0	0	0	0	0	0	0	0	0	0	0	0	0	0	0	0	0	0	0	0	0	0	0
6	0.1.28.11.10.1.1	unclassified	1	3	3	0	0	0	0	0	0	0	0	0	0	0	0	0	0	0	0	0	0	0	0	0	0	0	0
7	0.1.28.11.10.1.1.1	unclassified	1	3	3	0	0	0	0	0	0	0	0	0	0	0	0	0	0	0	0	0	0	0	0	0	0	0	0
8	0.1.28.11.10.1.1.1.1	unclassified	1	3	3	0	0	0	0	0	0	0	0	0	0	0	0	0	0	0	0	0	0	0	0	0	0	0	0
9	0.1.28.11.10.1.1.1.1.1	unclassified	0	3	3	0	0	0	0	0	0	0	0	0	0	0	0	0	0	0	0	0	0	0	0	0	0	0	0
3	0.1.28.14	unclassified	1	4	1	0	0	0	0	0	0	0	0	1	0	0	0	0	0	0	0	0	0	0	0	0	0	0	2
4	0.1.28.14.1	unclassified	1	4	1	0	0	0	0	0	0	0	0	1	0	0	0	0	0	0	0	0	0	0	0	0	0	0	2
5	0.1.28.14.1.1	unclassified	1	4	1	0	0	0	0	0	0	0	0	1	0	0	0	0	0	0	0	0	0	0	0	0	0	0	2
6	0.1.28.14.1.1.1	unclassified	1	4	1	0	0	0	0	0	0	0	0	1	0	0	0	0	0	0	0	0	0	0	0	0	0	0	2
7	0.1.28.14.1.1.1.1	unclassified	1	4	1	0	0	0	0	0	0	0	0	1	0	0	0	0	0	0	0	0	0	0	0	0	0	0	2
8	0.1.28.14.1.1.1.1.1	unclassified	1	4	1	0	0	0	0	0	0	0	0	1	0	0	0	0	0	0	0	0	0	0	0	0	0	0	2
9	0.1.28.14.1.1.1.1.1.1	unclassified	0	4	1	0	0	0	0	0	0	0	0	1	0	0	0	0	0	0	0	0	0	0	0	0	0	0	2
3	0.1.28.4	Chloroplast	1	6	0	0	0	0	1	0	0	0	0	0	0	1	0	1	0	0	0	0	0	0	0	1	0	0	2
4	0.1.28.4.1	unclassified	1	6	0	0	0	0	1	0	0	0	0	0	0	1	0	1	0	0	0	0	0	0	0	1	0	0	2
5	0.1.28.4.1.1	unclassified	1	6	0	0	0	0	1	0	0	0	0	0	0	1	0	1	0	0	0	0	0	0	0	1	0	0	2
6	0.1.28.4.1.1.1	unclassified	1	6	0	0	0	0	1	0	0	0	0	0	0	1	0	1	0	0	0	0	0	0	0	1	0	0	2
7	0.1.28.4.1.1.1.1	unclassified	1	6	0	0	0	0	1	0	0	0	0	0	0	1	0	1	0	0	0	0	0	0	0	1	0	0	2
8	0.1.28.4.1.1.1.1.1	unclassified	1	6	0	0	0	0	1	0	0	0	0	0	0	1	0	1	0	0	0	0	0	0	0	1	0	0	2
9	0.1.28.4.1.1.1.1.1.1	unclassified	0	6	0	0	0	0	1	0	0	0	0	0	0	1	0	1	0	0	0	0	0	0	0	1	0	0	2
3	0.1.28.9	SubsectionII	1	1	0	0	0	0	0	0	0	0	0	0	1	0	0	0	0	0	0	0	0	0	0	0	0	0	0
4	0.1.28.9.2	SubgroupII	1	1	0	0	0	0	0	0	0	0	0	0	1	0	0	0	0	0	0	0	0	0	0	0	0	0	0
5	0.1.28.9.2.1	Chroococcidiopsis	1	1	0	0	0	0	0	0	0	0	0	0	1	0	0	0	0	0	0	0	0	0	0	0	0	0	0
6	0.1.28.9.2.1.1	unclassified	1	1	0	0	0	0	0	0	0	0	0	0	1	0	0	0	0	0	0	0	0	0	0	0	0	0	0
7	0.1.28.9.2.1.1.1	unclassified	1	1	0	0	0	0	0	0	0	0	0	0	1	0	0	0	0	0	0	0	0	0	0	0	0	0	0
8	0.1.28.9.2.1.1.1.1	unclassified	1	1	0	0	0	0	0	0	0	0	0	0	1	0	0	0	0	0	0	0	0	0	0	0	0	0	0
9	0.1.28.9.2.1.1.1.1.1	unclassified	0	1	0	0	0	0	0	0	0	0	0	0	1	0	0	0	0	0	0	0	0	0	0	0	0	0	0
2	0.1.34	Firmicutes	3	1757435	97419	79954	94992	89954	146166	137390	34546	102169	144437	108569	6570	3727	63671	1660	86811	46239	15076	26775	69690	89069	114413	1065	137704	58549	820
3	0.1.34.1	Bacilli	3	1757389	97418	79954	94991	89954	146165	137367	34546	102169	144437	108569	6570	3727	63671	1660	86811	46233	15075	26773	69689	89061	114412	1065	137704	58548	820
4	0.1.34.1.2	Bacillales	6	1752511	96828	79946	94832	89948	146112	137228	34111	101371	144060	108209	6553	3724	63668	1655	86747	46172	15048	26448	69453	88523	114193	1063	137588	58215	816
5	0.1.34.1.2.11	Staphylococcaceae	4	89371	3	9	55348	16	18	23	33821	12	15	4	13	4	6	5	6	4	6	9	6	11	11	8	10	1	2
6	0.1.34.1.2.11.1	Jeotgalicoccus	1	32967	1	3	4	4	8	0	32910	3	3	2	4	1	4	1	1	2	2	1	1	3	5	0	3	0	1
7	0.1.34.1.2.11.1.1	unclassified	1	32967	1	3	4	4	8	0	32910	3	3	2	4	1	4	1	1	2	2	1	1	3	5	0	3	0	1
8	0.1.34.1.2.11.1.1.1	unclassified	1	32967	1	3	4	4	8	0	32910	3	3	2	4	1	4	1	1	2	2	1	1	3	5	0	3	0	1
9	0.1.34.1.2.11.1.1.1.1	unclassified	0	32967	1	3	4	4	8	0	32910	3	3	2	4	1	4	1	1	2	2	1	1	3	5	0	3	0	1
6	0.1.34.1.2.11.2	Macrococcus	1	23	0	0	3	0	0	0	18	0	0	0	1	0	0	0	0	0	1	0	0	0	0	0	0	0	0
7	0.1.34.1.2.11.2.1	unclassified	1	23	0	0	3	0	0	0	18	0	0	0	1	0	0	0	0	0	1	0	0	0	0	0	0	0	0
8	0.1.34.1.2.11.2.1.1	unclassified	1	23	0	0	3	0	0	0	18	0	0	0	1	0	0	0	0	0	1	0	0	0	0	0	0	0	0
9	0.1.34.1.2.11.2.1.1.1	unclassified	0	23	0	0	3	0	0	0	18	0	0	0	1	0	0	0	0	0	1	0	0	0	0	0	0	0	0
6	0.1.34.1.2.11.4	Staphylococcus	1	53446	2	5	53326	12	8	16	2	6	11	1	8	3	2	4	3	2	2	7	4	6	6	5	4	0	1
7	0.1.34.1.2.11.4.1	unclassified	1	53446	2	5	53326	12	8	16	2	6	11	1	8	3	2	4	3	2	2	7	4	6	6	5	4	0	1
8	0.1.34.1.2.11.4.1.1	unclassified	1	53446	2	5	53326	12	8	16	2	6	11	1	8	3	2	4	3	2	2	7	4	6	6	5	4	0	1
9	0.1.34.1.2.11.4.1.1.1	unclassified	0	53446	2	5	53326	12	8	16	2	6	11	1	8	3	2	4	3	2	2	7	4	6	6	5	4	0	1
6	0.1.34.1.2.11.5	unclassified	1	2935	0	1	2015	0	2	7	891	3	1	1	0	0	0	0	2	0	1	1	1	2	0	3	3	1	0
7	0.1.34.1.2.11.5.1	unclassified	1	2935	0	1	2015	0	2	7	891	3	1	1	0	0	0	0	2	0	1	1	1	2	0	3	3	1	0
8	0.1.34.1.2.11.5.1.1	unclassified	1	2935	0	1	2015	0	2	7	891	3	1	1	0	0	0	0	2	0	1	1	1	2	0	3	3	1	0
9	0.1.34.1.2.11.5.1.1.1	unclassified	0	2935	0	1	2015	0	2	7	891	3	1	1	0	0	0	0	2	0	1	1	1	2	0	3	3	1	0
5	0.1.34.1.2.12	Thermoactinomycetaceae	1	4	0	0	0	0	0	0	4	0	0	0	0	0	0	0	0	0	0	0	0	0	0	0	0	0	0
6	0.1.34.1.2.12.5	Shimazuella	1	4	0	0	0	0	0	0	4	0	0	0	0	0	0	0	0	0	0	0	0	0	0	0	0	0	0
7	0.1.34.1.2.12.5.1	unclassified	1	4	0	0	0	0	0	0	4	0	0	0	0	0	0	0	0	0	0	0	0	0	0	0	0	0	0
8	0.1.34.1.2.12.5.1.1	unclassified	1	4	0	0	0	0	0	0	4	0	0	0	0	0	0	0	0	0	0	0	0	0	0	0	0	0	0
9	0.1.34.1.2.12.5.1.1.1	unclassified	0	4	0	0	0	0	0	0	4	0	0	0	0	0	0	0	0	0	0	0	0	0	0	0	0	0	0
5	0.1.34.1.2.13	unclassified	1	144062	245	562	4421	88503	4771	24383	80	557	1069	1781	544	169	38	51	242	922	451	5247	5637	1414	378	734	1646	160	57
6	0.1.34.1.2.13.1	unclassified	1	144062	245	562	4421	88503	4771	24383	80	557	1069	1781	544	169	38	51	242	922	451	5247	5637	1414	378	734	1646	160	57
7	0.1.34.1.2.13.1.1	unclassified	1	144062	245	562	4421	88503	4771	24383	80	557	1069	1781	544	169	38	51	242	922	451	5247	5637	1414	378	734	1646	160	57
8	0.1.34.1.2.13.1.1.1	unclassified	1	144062	245	562	4421	88503	4771	24383	80	557	1069	1781	544	169	38	51	242	922	451	5247	5637	1414	378	734	1646	160	57
9	0.1.34.1.2.13.1.1.1.1	unclassified	0	144062	245	562	4421	88503	4771	24383	80	557	1069	1781	544	169	38	51	242	922	451	5247	5637	1414	378	734	1646	160	57
5	0.1.34.1.2.2	Bacillaceae	3	1299396	96518	424	35022	949	141240	112591	186	100787	142947	106405	5981	198	153	1314	86491	42693	12829	3727	62593	82595	112956	291	91715	58044	747
6	0.1.34.1.2.2.19	unclassified	1	240743	619	124	7353	148	490	104530	55	454	8288	870	5853	39	27	926	455	33150	12020	1223	1258	49333	9369	95	3659	328	77
7	0.1.34.1.2.2.19.1	unclassified	1	240743	619	124	7353	148	490	104530	55	454	8288	870	5853	39	27	926	455	33150	12020	1223	1258	49333	9369	95	3659	328	77
8	0.1.34.1.2.2.19.1.1	unclassified	1	240743	619	124	7353	148	490	104530	55	454	8288	870	5853	39	27	926	455	33150	12020	1223	1258	49333	9369	95	3659	328	77
9	0.1.34.1.2.2.19.1.1.1	unclassified	0	240743	619	124	7353	148	490	104530	55	454	8288	870	5853	39	27	926	455	33150	12020	1223	1258	49333	9369	95	3659	328	77
6	0.1.34.1.2.2.2	Anoxybacillus	1	1	0	0	0	0	0	0	0	0	0	0	0	0	0	0	0	0	0	0	0	1	0	0	0	0	0
7	0.1.34.1.2.2.2.1	unclassified	1	1	0	0	0	0	0	0	0	0	0	0	0	0	0	0	0	0	0	0	0	1	0	0	0	0	0
8	0.1.34.1.2.2.2.1.1	unclassified	1	1	0	0	0	0	0	0	0	0	0	0	0	0	0	0	0	0	0	0	0	1	0	0	0	0	0
9	0.1.34.1.2.2.2.1.1.1	unclassified	0	1	0	0	0	0	0	0	0	0	0	0	0	0	0	0	0	0	0	0	0	1	0	0	0	0	0
6	0.1.34.1.2.2.3	Bacillus	1	1058652	95899	300	27669	801	140750	8061	131	100333	134659	105535	128	159	126	388	86036	9543	809	2504	61335	33261	103587	196	88056	57716	670
7	0.1.34.1.2.2.3.1	unclassified	1	1058652	95899	300	27669	801	140750	8061	131	100333	134659	105535	128	159	126	388	86036	9543	809	2504	61335	33261	103587	196	88056	57716	670
8	0.1.34.1.2.2.3.1.1	unclassified	1	1058652	95899	300	27669	801	140750	8061	131	100333	134659	105535	128	159	126	388	86036	9543	809	2504	61335	33261	103587	196	88056	57716	670
9	0.1.34.1.2.2.3.1.1.1	unclassified	0	1058652	95899	300	27669	801	140750	8061	131	100333	134659	105535	128	159	126	388	86036	9543	809	2504	61335	33261	103587	196	88056	57716	670
5	0.1.34.1.2.7	Paenibacillaceae	4	83282	7	5	4	2	4	7	5	3	1	3	6	2	63454	240	1	2537	1671	9633	1165	4469	5	4	48	5	1
6	0.1.34.1.2.7.3	Brevibacillus	1	618	0	0	0	0	0	0	1	0	0	0	0	0	0	0	0	0	1	616	0	0	0	0	0	0	0
7	0.1.34.1.2.7.3.1	unclassified	1	618	0	0	0	0	0	0	1	0	0	0	0	0	0	0	0	0	1	616	0	0	0	0	0	0	0
8	0.1.34.1.2.7.3.1.1	unclassified	1	618	0	0	0	0	0	0	1	0	0	0	0	0	0	0	0	0	1	616	0	0	0	0	0	0	0
9	0.1.34.1.2.7.3.1.1.1	unclassified	0	618	0	0	0	0	0	0	1	0	0	0	0	0	0	0	0	0	1	616	0	0	0	0	0	0	0
6	0.1.34.1.2.7.4	Cohnella	1	2	0	0	0	0	0	0	0	0	0	0	0	0	0	0	0	0	0	2	0	0	0	0	0	0	0
7	0.1.34.1.2.7.4.1	unclassified	1	2	0	0	0	0	0	0	0	0	0	0	0	0	0	0	0	0	0	2	0	0	0	0	0	0	0
8	0.1.34.1.2.7.4.1.1	unclassified	1	2	0	0	0	0	0	0	0	0	0	0	0	0	0	0	0	0	0	2	0	0	0	0	0	0	0
9	0.1.34.1.2.7.4.1.1.1	unclassified	0	2	0	0	0	0	0	0	0	0	0	0	0	0	0	0	0	0	0	2	0	0	0	0	0	0	0
6	0.1.34.1.2.7.7	Paenibacillus	1	82592	7	5	4	2	4	7	4	3	1	3	6	2	63399	240	1	2536	1667	9010	1165	4464	5	4	47	5	1
7	0.1.34.1.2.7.7.1	unclassified	1	82592	7	5	4	2	4	7	4	3	1	3	6	2	63399	240	1	2536	1667	9010	1165	4464	5	4	47	5	1
8	0.1.34.1.2.7.7.1.1	unclassified	1	82592	7	5	4	2	4	7	4	3	1	3	6	2	63399	240	1	2536	1667	9010	1165	4464	5	4	47	5	1
9	0.1.34.1.2.7.7.1.1.1	unclassified	0	82592	7	5	4	2	4	7	4	3	1	3	6	2	63399	240	1	2536	1667	9010	1165	4464	5	4	47	5	1
6	0.1.34.1.2.7.9	unclassified	1	70	0	0	0	0	0	0	0	0	0	0	0	0	55	0	0	1	3	5	0	5	0	0	1	0	0
7	0.1.34.1.2.7.9.1	unclassified	1	70	0	0	0	0	0	0	0	0	0	0	0	0	55	0	0	1	3	5	0	5	0	0	1	0	0
8	0.1.34.1.2.7.9.1.1	unclassified	1	70	0	0	0	0	0	0	0	0	0	0	0	0	55	0	0	1	3	5	0	5	0	0	1	0	0
9	0.1.34.1.2.7.9.1.1.1	unclassified	0	70	0	0	0	0	0	0	0	0	0	0	0	0	55	0	0	1	3	5	0	5	0	0	1	0	0
5	0.1.34.1.2.9	Planococcaceae	7	136396	55	78946	37	478	79	224	15	12	28	16	9	3351	17	45	7	16	91	7832	52	34	843	26	44169	5	9
6	0.1.34.1.2.9.1	Caryophanon	1	14	0	0	0	0	0	0	0	0	0	0	0	0	0	0	0	0	0	14	0	0	0	0	0	0	0
7	0.1.34.1.2.9.1.1	unclassified	1	14	0	0	0	0	0	0	0	0	0	0	0	0	0	0	0	0	0	14	0	0	0	0	0	0	0
8	0.1.34.1.2.9.1.1.1	unclassified	1	14	0	0	0	0	0	0	0	0	0	0	0	0	0	0	0	0	0	14	0	0	0	0	0	0	0
9	0.1.34.1.2.9.1.1.1.1	unclassified	0	14	0	0	0	0	0	0	0	0	0	0	0	0	0	0	0	0	0	14	0	0	0	0	0	0	0
6	0.1.34.1.2.9.10	Sporosarcina	1	5576	9	553	0	1	0	1	1	0	1	0	0	0	0	1	0	0	4	4183	3	0	815	0	2	1	1
7	0.1.34.1.2.9.10.1	unclassified	1	5576	9	553	0	1	0	1	1	0	1	0	0	0	0	1	0	0	4	4183	3	0	815	0	2	1	1
8	0.1.34.1.2.9.10.1.1	unclassified	1	5576	9	553	0	1	0	1	1	0	1	0	0	0	0	1	0	0	4	4183	3	0	815	0	2	1	1
9	0.1.34.1.2.9.10.1.1.1	unclassified	0	5576	9	553	0	1	0	1	1	0	1	0	0	0	0	1	0	0	4	4183	3	0	815	0	2	1	1
6	0.1.34.1.2.9.11	unclassified	1	6016	2	3737	3	439	42	193	1	2	2	8	1	289	2	2	1	6	8	576	41	14	12	13	620	2	0
7	0.1.34.1.2.9.11.1	unclassified	1	6016	2	3737	3	439	42	193	1	2	2	8	1	289	2	2	1	6	8	576	41	14	12	13	620	2	0
8	0.1.34.1.2.9.11.1.1	unclassified	1	6016	2	3737	3	439	42	193	1	2	2	8	1	289	2	2	1	6	8	576	41	14	12	13	620	2	0
9	0.1.34.1.2.9.11.1.1.1	unclassified	0	6016	2	3737	3	439	42	193	1	2	2	8	1	289	2	2	1	6	8	576	41	14	12	13	620	2	0
6	0.1.34.1.2.9.3	Incertae_Sedis	1	46100	0	14	8	16	14	7	7	1	11	2	6	0	6	32	0	4	63	2350	5	7	6	1	43532	1	7
7	0.1.34.1.2.9.3.1	unclassified	1	46100	0	14	8	16	14	7	7	1	11	2	6	0	6	32	0	4	63	2350	5	7	6	1	43532	1	7
8	0.1.34.1.2.9.3.1.1	unclassified	1	46100	0	14	8	16	14	7	7	1	11	2	6	0	6	32	0	4	63	2350	5	7	6	1	43532	1	7
9	0.1.34.1.2.9.3.1.1.1	unclassified	0	46100	0	14	8	16	14	7	7	1	11	2	6	0	6	32	0	4	63	2350	5	7	6	1	43532	1	7
6	0.1.34.1.2.9.6	Lysinibacillus	1	6	0	0	0	5	0	0	0	0	0	0	0	0	0	0	0	1	0	0	0	0	0	0	0	0	0
7	0.1.34.1.2.9.6.1	unclassified	1	6	0	0	0	5	0	0	0	0	0	0	0	0	0	0	0	1	0	0	0	0	0	0	0	0	0
8	0.1.34.1.2.9.6.1.1	unclassified	1	6	0	0	0	5	0	0	0	0	0	0	0	0	0	0	0	1	0	0	0	0	0	0	0	0	0
9	0.1.34.1.2.9.6.1.1.1	unclassified	0	6	0	0	0	5	0	0	0	0	0	0	0	0	0	0	0	1	0	0	0	0	0	0	0	0	0
6	0.1.34.1.2.9.8	Planoccocus	1	2	0	0	1	0	0	0	0	0	0	0	0	1	0	0	0	0	0	0	0	0	0	0	0	0	0
7	0.1.34.1.2.9.8.1	unclassified	1	2	0	0	1	0	0	0	0	0	0	0	0	1	0	0	0	0	0	0	0	0	0	0	0	0	0
8	0.1.34.1.2.9.8.1.1	unclassified	1	2	0	0	1	0	0	0	0	0	0	0	0	1	0	0	0	0	0	0	0	0	0	0	0	0	0
9	0.1.34.1.2.9.8.1.1.1	unclassified	0	2	0	0	1	0	0	0	0	0	0	0	0	1	0	0	0	0	0	0	0	0	0	0	0	0	0
6	0.1.34.1.2.9.9	Planococcus	1	78682	44	74642	25	17	23	23	6	9	14	6	2	3061	9	10	6	5	16	709	3	13	10	12	15	1	1
7	0.1.34.1.2.9.9.1	unclassified	1	78682	44	74642	25	17	23	23	6	9	14	6	2	3061	9	10	6	5	16	709	3	13	10	12	15	1	1
8	0.1.34.1.2.9.9.1.1	unclassified	1	78682	44	74642	25	17	23	23	6	9	14	6	2	3061	9	10	6	5	16	709	3	13	10	12	15	1	1
9	0.1.34.1.2.9.9.1.1.1	unclassified	0	78682	44	74642	25	17	23	23	6	9	14	6	2	3061	9	10	6	5	16	709	3	13	10	12	15	1	1
4	0.1.34.1.3	Lactobacillales	5	1068	1	0	1	0	1	0	414	0	0	0	0	0	0	2	0	0	0	306	0	343	0	0	0	0	0
5	0.1.34.1.3.2	Carnobacteriaceae	3	415	0	0	0	0	0	0	411	0	0	0	0	0	0	0	0	0	0	4	0	0	0	0	0	0	0
6	0.1.34.1.3.2.1	Alkalibacterium	1	408	0	0	0	0	0	0	408	0	0	0	0	0	0	0	0	0	0	0	0	0	0	0	0	0	0
7	0.1.34.1.3.2.1.1	unclassified	1	408	0	0	0	0	0	0	408	0	0	0	0	0	0	0	0	0	0	0	0	0	0	0	0	0	0
8	0.1.34.1.3.2.1.1.1	unclassified	1	408	0	0	0	0	0	0	408	0	0	0	0	0	0	0	0	0	0	0	0	0	0	0	0	0	0
9	0.1.34.1.3.2.1.1.1.1	unclassified	0	408	0	0	0	0	0	0	408	0	0	0	0	0	0	0	0	0	0	0	0	0	0	0	0	0	0
6	0.1.34.1.3.2.12	unclassified	1	3	0	0	0	0	0	0	3	0	0	0	0	0	0	0	0	0	0	0	0	0	0	0	0	0	0
7	0.1.34.1.3.2.12.1	unclassified	1	3	0	0	0	0	0	0	3	0	0	0	0	0	0	0	0	0	0	0	0	0	0	0	0	0	0
8	0.1.34.1.3.2.12.1.1	unclassified	1	3	0	0	0	0	0	0	3	0	0	0	0	0	0	0	0	0	0	0	0	0	0	0	0	0	0
9	0.1.34.1.3.2.12.1.1.1	unclassified	0	3	0	0	0	0	0	0	3	0	0	0	0	0	0	0	0	0	0	0	0	0	0	0	0	0	0
6	0.1.34.1.3.2.5	Carnobacterium	1	4	0	0	0	0	0	0	0	0	0	0	0	0	0	0	0	0	0	4	0	0	0	0	0	0	0
7	0.1.34.1.3.2.5.1	unclassified	1	4	0	0	0	0	0	0	0	0	0	0	0	0	0	0	0	0	0	4	0	0	0	0	0	0	0
8	0.1.34.1.3.2.5.1.1	unclassified	1	4	0	0	0	0	0	0	0	0	0	0	0	0	0	0	0	0	0	4	0	0	0	0	0	0	0
9	0.1.34.1.3.2.5.1.1.1	unclassified	0	4	0	0	0	0	0	0	0	0	0	0	0	0	0	0	0	0	0	4	0	0	0	0	0	0	0
5	0.1.34.1.3.3	Enterococcaceae	2	640	0	0	1	0	1	0	0	0	0	0	0	0	0	1	0	0	0	299	0	338	0	0	0	0	0
6	0.1.34.1.3.3.1	Enterococcus	1	632	0	0	1	0	1	0	0	0	0	0	0	0	0	1	0	0	0	297	0	332	0	0	0	0	0
7	0.1.34.1.3.3.1.1	unclassified	1	632	0	0	1	0	1	0	0	0	0	0	0	0	0	1	0	0	0	297	0	332	0	0	0	0	0
8	0.1.34.1.3.3.1.1.1	unclassified	1	632	0	0	1	0	1	0	0	0	0	0	0	0	0	1	0	0	0	297	0	332	0	0	0	0	0
9	0.1.34.1.3.3.1.1.1.1	unclassified	0	632	0	0	1	0	1	0	0	0	0	0	0	0	0	1	0	0	0	297	0	332	0	0	0	0	0
6	0.1.34.1.3.3.5	unclassified	1	8	0	0	0	0	0	0	0	0	0	0	0	0	0	0	0	0	0	2	0	6	0	0	0	0	0
7	0.1.34.1.3.3.5.1	unclassified	1	8	0	0	0	0	0	0	0	0	0	0	0	0	0	0	0	0	0	2	0	6	0	0	0	0	0
8	0.1.34.1.3.3.5.1.1	unclassified	1	8	0	0	0	0	0	0	0	0	0	0	0	0	0	0	0	0	0	2	0	6	0	0	0	0	0
9	0.1.34.1.3.3.5.1.1.1	unclassified	0	8	0	0	0	0	0	0	0	0	0	0	0	0	0	0	0	0	0	2	0	6	0	0	0	0	0
5	0.1.34.1.3.4	Lactobacillaceae	1	1	1	0	0	0	0	0	0	0	0	0	0	0	0	0	0	0	0	0	0	0	0	0	0	0	0
6	0.1.34.1.3.4.1	Lactobacillus	1	1	1	0	0	0	0	0	0	0	0	0	0	0	0	0	0	0	0	0	0	0	0	0	0	0	0
7	0.1.34.1.3.4.1.1	unclassified	1	1	1	0	0	0	0	0	0	0	0	0	0	0	0	0	0	0	0	0	0	0	0	0	0	0	0
8	0.1.34.1.3.4.1.1.1	unclassified	1	1	1	0	0	0	0	0	0	0	0	0	0	0	0	0	0	0	0	0	0	0	0	0	0	0	0
9	0.1.34.1.3.4.1.1.1.1	unclassified	0	1	1	0	0	0	0	0	0	0	0	0	0	0	0	0	0	0	0	0	0	0	0	0	0	0	0
5	0.1.34.1.3.8	Streptococcaceae	1	1	0	0	0	0	0	0	0	0	0	0	0	0	0	1	0	0	0	0	0	0	0	0	0	0	0
6	0.1.34.1.3.8.2	Streptococcus	1	1	0	0	0	0	0	0	0	0	0	0	0	0	0	1	0	0	0	0	0	0	0	0	0	0	0
7	0.1.34.1.3.8.2.1	unclassified	1	1	0	0	0	0	0	0	0	0	0	0	0	0	0	1	0	0	0	0	0	0	0	0	0	0	0
8	0.1.34.1.3.8.2.1.1	unclassified	1	1	0	0	0	0	0	0	0	0	0	0	0	0	0	1	0	0	0	0	0	0	0	0	0	0	0
9	0.1.34.1.3.8.2.1.1.1	unclassified	0	1	0	0	0	0	0	0	0	0	0	0	0	0	0	1	0	0	0	0	0	0	0	0	0	0	0
5	0.1.34.1.3.9	unclassified	1	11	0	0	0	0	0	0	3	0	0	0	0	0	0	0	0	0	0	3	0	5	0	0	0	0	0
6	0.1.34.1.3.9.1	unclassified	1	11	0	0	0	0	0	0	3	0	0	0	0	0	0	0	0	0	0	3	0	5	0	0	0	0	0
7	0.1.34.1.3.9.1.1	unclassified	1	11	0	0	0	0	0	0	3	0	0	0	0	0	0	0	0	0	0	3	0	5	0	0	0	0	0
8	0.1.34.1.3.9.1.1.1	unclassified	1	11	0	0	0	0	0	0	3	0	0	0	0	0	0	0	0	0	0	3	0	5	0	0	0	0	0
9	0.1.34.1.3.9.1.1.1.1	unclassified	0	11	0	0	0	0	0	0	3	0	0	0	0	0	0	0	0	0	0	3	0	5	0	0	0	0	0
4	0.1.34.1.4	unclassified	1	3810	589	8	158	6	52	139	21	798	377	360	17	3	3	3	64	61	27	19	236	195	219	2	116	333	4
5	0.1.34.1.4.1	unclassified	1	3810	589	8	158	6	52	139	21	798	377	360	17	3	3	3	64	61	27	19	236	195	219	2	116	333	4
6	0.1.34.1.4.1.1	unclassified	1	3810	589	8	158	6	52	139	21	798	377	360	17	3	3	3	64	61	27	19	236	195	219	2	116	333	4
7	0.1.34.1.4.1.1.1	unclassified	1	3810	589	8	158	6	52	139	21	798	377	360	17	3	3	3	64	61	27	19	236	195	219	2	116	333	4
8	0.1.34.1.4.1.1.1.1	unclassified	1	3810	589	8	158	6	52	139	21	798	377	360	17	3	3	3	64	61	27	19	236	195	219	2	116	333	4
9	0.1.34.1.4.1.1.1.1.1	unclassified	0	3810	589	8	158	6	52	139	21	798	377	360	17	3	3	3	64	61	27	19	236	195	219	2	116	333	4
3	0.1.34.2	Clostridia	1	1	0	0	0	0	0	0	0	0	0	0	0	0	0	0	0	0	0	0	1	0	0	0	0	0	0
4	0.1.34.2.1	Clostridiales	1	1	0	0	0	0	0	0	0	0	0	0	0	0	0	0	0	0	0	0	1	0	0	0	0	0	0
5	0.1.34.2.1.6	Family_XI_Incertae_Sedis	1	1	0	0	0	0	0	0	0	0	0	0	0	0	0	0	0	0	0	0	1	0	0	0	0	0	0
6	0.1.34.2.1.6.1	Anaerococcus	1	1	0	0	0	0	0	0	0	0	0	0	0	0	0	0	0	0	0	0	1	0	0	0	0	0	0
7	0.1.34.2.1.6.1.1	unclassified	1	1	0	0	0	0	0	0	0	0	0	0	0	0	0	0	0	0	0	0	1	0	0	0	0	0	0
8	0.1.34.2.1.6.1.1.1	unclassified	1	1	0	0	0	0	0	0	0	0	0	0	0	0	0	0	0	0	0	0	1	0	0	0	0	0	0
9	0.1.34.2.1.6.1.1.1.1	unclassified	0	1	0	0	0	0	0	0	0	0	0	0	0	0	0	0	0	0	0	0	1	0	0	0	0	0	0
3	0.1.34.6	unclassified	1	45	1	0	1	0	1	23	0	0	0	0	0	0	0	0	0	6	1	2	0	8	1	0	0	1	0
4	0.1.34.6.1	unclassified	1	45	1	0	1	0	1	23	0	0	0	0	0	0	0	0	0	6	1	2	0	8	1	0	0	1	0
5	0.1.34.6.1.1	unclassified	1	45	1	0	1	0	1	23	0	0	0	0	0	0	0	0	0	6	1	2	0	8	1	0	0	1	0
6	0.1.34.6.1.1.1	unclassified	1	45	1	0	1	0	1	23	0	0	0	0	0	0	0	0	0	6	1	2	0	8	1	0	0	1	0
7	0.1.34.6.1.1.1.1	unclassified	1	45	1	0	1	0	1	23	0	0	0	0	0	0	0	0	0	6	1	2	0	8	1	0	0	1	0
8	0.1.34.6.1.1.1.1.1	unclassified	1	45	1	0	1	0	1	23	0	0	0	0	0	0	0	0	0	6	1	2	0	8	1	0	0	1	0
9	0.1.34.6.1.1.1.1.1.1	unclassified	0	45	1	0	1	0	1	23	0	0	0	0	0	0	0	0	0	6	1	2	0	8	1	0	0	1	0
2	0.1.44	Proteobacteria	5	416143	2156	44	6368	3331	26669	9339	51	30	50	33	168	15901	10138	547	56	13781	110323	74057	80236	43590	418	244	202	18018	393
3	0.1.44.1	Alphaproteobacteria	6	93223	2083	26	110	3289	26499	9272	17	5	14	13	115	15854	10097	39	42	3	1207	9273	1436	6569	354	193	179	6178	356
4	0.1.44.1.10	Rhodospirillales	3	6199	0	0	0	3	1	3	0	0	0	0	0	2	1	1	1	0	1	41	2	0	1	2	0	6138	2
5	0.1.44.1.10.1	Acetobacteraceae	3	44	0	0	0	1	0	0	0	0	0	0	0	1	0	0	0	0	0	41	0	0	0	0	0	0	1
6	0.1.44.1.10.1.13	Roseomonas	1	41	0	0	0	0	0	0	0	0	0	0	0	0	0	0	0	0	0	41	0	0	0	0	0	0	0
7	0.1.44.1.10.1.13.1	unclassified	1	41	0	0	0	0	0	0	0	0	0	0	0	0	0	0	0	0	0	41	0	0	0	0	0	0	0
8	0.1.44.1.10.1.13.1.1	unclassified	1	41	0	0	0	0	0	0	0	0	0	0	0	0	0	0	0	0	0	41	0	0	0	0	0	0	0
9	0.1.44.1.10.1.13.1.1.1	unclassified	0	41	0	0	0	0	0	0	0	0	0	0	0	0	0	0	0	0	0	41	0	0	0	0	0	0	0
6	0.1.44.1.10.1.18	unclassified	1	2	0	0	0	1	0	0	0	0	0	0	0	1	0	0	0	0	0	0	0	0	0	0	0	0	0
7	0.1.44.1.10.1.18.1	unclassified	1	2	0	0	0	1	0	0	0	0	0	0	0	1	0	0	0	0	0	0	0	0	0	0	0	0	0
8	0.1.44.1.10.1.18.1.1	unclassified	1	2	0	0	0	1	0	0	0	0	0	0	0	1	0	0	0	0	0	0	0	0	0	0	0	0	0
9	0.1.44.1.10.1.18.1.1.1	unclassified	0	2	0	0	0	1	0	0	0	0	0	0	0	1	0	0	0	0	0	0	0	0	0	0	0	0	0
6	0.1.44.1.10.1.19	uncultured	1	1	0	0	0	0	0	0	0	0	0	0	0	0	0	0	0	0	0	0	0	0	0	0	0	0	1
7	0.1.44.1.10.1.19.1	unclassified	1	1	0	0	0	0	0	0	0	0	0	0	0	0	0	0	0	0	0	0	0	0	0	0	0	0	1
8	0.1.44.1.10.1.19.1.1	unclassified	1	1	0	0	0	0	0	0	0	0	0	0	0	0	0	0	0	0	0	0	0	0	0	0	0	0	1
9	0.1.44.1.10.1.19.1.1.1	unclassified	0	1	0	0	0	0	0	0	0	0	0	0	0	0	0	0	0	0	0	0	0	0	0	0	0	0	1
5	0.1.44.1.10.10	unclassified	1	1	0	0	0	0	0	0	0	0	0	0	0	0	0	0	0	0	0	0	0	0	0	1	0	0	0
6	0.1.44.1.10.10.1	unclassified	1	1	0	0	0	0	0	0	0	0	0	0	0	0	0	0	0	0	0	0	0	0	0	1	0	0	0
7	0.1.44.1.10.10.1.1	unclassified	1	1	0	0	0	0	0	0	0	0	0	0	0	0	0	0	0	0	0	0	0	0	0	1	0	0	0
8	0.1.44.1.10.10.1.1.1	unclassified	1	1	0	0	0	0	0	0	0	0	0	0	0	0	0	0	0	0	0	0	0	0	0	1	0	0	0
9	0.1.44.1.10.10.1.1.1.1	unclassified	0	1	0	0	0	0	0	0	0	0	0	0	0	0	0	0	0	0	0	0	0	0	0	1	0	0	0
5	0.1.44.1.10.9	Rhodospirillaceae	2	6154	0	0	0	2	1	3	0	0	0	0	0	1	1	1	1	0	1	0	2	0	1	1	0	6138	1
6	0.1.44.1.10.9.13	Skermanella	1	6153	0	0	0	2	1	3	0	0	0	0	0	1	1	1	1	0	1	0	2	0	1	1	0	6137	1
7	0.1.44.1.10.9.13.1	unclassified	1	6153	0	0	0	2	1	3	0	0	0	0	0	1	1	1	1	0	1	0	2	0	1	1	0	6137	1
8	0.1.44.1.10.9.13.1.1	unclassified	1	6153	0	0	0	2	1	3	0	0	0	0	0	1	1	1	1	0	1	0	2	0	1	1	0	6137	1
9	0.1.44.1.10.9.13.1.1.1	unclassified	0	6153	0	0	0	2	1	3	0	0	0	0	0	1	1	1	1	0	1	0	2	0	1	1	0	6137	1
6	0.1.44.1.10.9.18	unclassified	1	1	0	0	0	0	0	0	0	0	0	0	0	0	0	0	0	0	0	0	0	0	0	0	0	1	0
7	0.1.44.1.10.9.18.1	unclassified	1	1	0	0	0	0	0	0	0	0	0	0	0	0	0	0	0	0	0	0	0	0	0	0	0	1	0
8	0.1.44.1.10.9.18.1.1	unclassified	1	1	0	0	0	0	0	0	0	0	0	0	0	0	0	0	0	0	0	0	0	0	0	0	0	1	0
9	0.1.44.1.10.9.18.1.1.1	unclassified	0	1	0	0	0	0	0	0	0	0	0	0	0	0	0	0	0	0	0	0	0	0	0	0	0	1	0
4	0.1.44.1.14	Sphingomonadales	3	48655	1590	3	81	2898	20225	9114	2	3	4	3	5	13507	6	5	1	1	19	38	34	918	123	1	67	2	5
5	0.1.44.1.14.2	Erythrobacteraceae	1	1	0	0	0	0	0	0	0	0	0	0	0	0	0	0	0	0	0	0	0	0	1	0	0	0	0
6	0.1.44.1.14.2.5	unclassified	1	1	0	0	0	0	0	0	0	0	0	0	0	0	0	0	0	0	0	0	0	0	1	0	0	0	0
7	0.1.44.1.14.2.5.1	unclassified	1	1	0	0	0	0	0	0	0	0	0	0	0	0	0	0	0	0	0	0	0	0	1	0	0	0	0
8	0.1.44.1.14.2.5.1.1	unclassified	1	1	0	0	0	0	0	0	0	0	0	0	0	0	0	0	0	0	0	0	0	0	1	0	0	0	0
9	0.1.44.1.14.2.5.1.1.1	unclassified	0	1	0	0	0	0	0	0	0	0	0	0	0	0	0	0	0	0	0	0	0	0	1	0	0	0	0
5	0.1.44.1.14.7	Sphingomonadaceae	4	48409	1585	3	81	2884	20128	9060	2	3	4	3	5	13444	6	5	1	1	18	38	33	909	121	1	67	2	5
6	0.1.44.1.14.7.3	Sphingobium	1	9	1	0	0	0	1	0	0	0	0	0	1	0	0	1	0	0	0	0	0	2	0	0	2	0	1
7	0.1.44.1.14.7.3.1	unclassified	1	9	1	0	0	0	1	0	0	0	0	0	1	0	0	1	0	0	0	0	0	2	0	0	2	0	1
8	0.1.44.1.14.7.3.1.1	unclassified	1	9	1	0	0	0	1	0	0	0	0	0	1	0	0	1	0	0	0	0	0	2	0	0	2	0	1
9	0.1.44.1.14.7.3.1.1.1	unclassified	0	9	1	0	0	0	1	0	0	0	0	0	1	0	0	1	0	0	0	0	0	2	0	0	2	0	1
6	0.1.44.1.14.7.4	Sphingomonas	2	48364	1583	3	81	2881	20113	9060	2	3	4	3	4	13440	6	3	1	1	10	33	33	907	121	1	65	2	4
7	0.1.44.1.14.7.4.1	Sphingomonadaceae	1	64	0	0	0	0	0	0	0	0	0	0	0	0	0	0	0	0	0	2	0	0	0	0	62	0	0
8	0.1.44.1.14.7.4.1.1	Sphingomonas	1	64	0	0	0	0	0	0	0	0	0	0	0	0	0	0	0	0	0	2	0	0	0	0	62	0	0
9	0.1.44.1.14.7.4.1.1.1	unclassified	0	64	0	0	0	0	0	0	0	0	0	0	0	0	0	0	0	0	0	2	0	0	0	0	62	0	0
7	0.1.44.1.14.7.4.2	unclassified	1	48300	1583	3	81	2881	20113	9060	2	3	4	3	4	13440	6	3	1	1	10	31	33	907	121	1	3	2	4
8	0.1.44.1.14.7.4.2.1	unclassified	1	48300	1583	3	81	2881	20113	9060	2	3	4	3	4	13440	6	3	1	1	10	31	33	907	121	1	3	2	4
9	0.1.44.1.14.7.4.2.1.1	unclassified	0	48300	1583	3	81	2881	20113	9060	2	3	4	3	4	13440	6	3	1	1	10	31	33	907	121	1	3	2	4
6	0.1.44.1.14.7.5	Sphingopyxis	1	9	0	0	0	0	0	0	0	0	0	0	0	0	0	0	0	0	4	5	0	0	0	0	0	0	0
7	0.1.44.1.14.7.5.1	unclassified	1	9	0	0	0	0	0	0	0	0	0	0	0	0	0	0	0	0	4	5	0	0	0	0	0	0	0
8	0.1.44.1.14.7.5.1.1	unclassified	1	9	0	0	0	0	0	0	0	0	0	0	0	0	0	0	0	0	4	5	0	0	0	0	0	0	0
9	0.1.44.1.14.7.5.1.1.1	unclassified	0	9	0	0	0	0	0	0	0	0	0	0	0	0	0	0	0	0	4	5	0	0	0	0	0	0	0
6	0.1.44.1.14.7.7	unclassified	1	27	1	0	0	3	14	0	0	0	0	0	0	4	0	1	0	0	4	0	0	0	0	0	0	0	0
7	0.1.44.1.14.7.7.1	unclassified	1	27	1	0	0	3	14	0	0	0	0	0	0	4	0	1	0	0	4	0	0	0	0	0	0	0	0
8	0.1.44.1.14.7.7.1.1	unclassified	1	27	1	0	0	3	14	0	0	0	0	0	0	4	0	1	0	0	4	0	0	0	0	0	0	0	0
9	0.1.44.1.14.7.7.1.1.1	unclassified	0	27	1	0	0	3	14	0	0	0	0	0	0	4	0	1	0	0	4	0	0	0	0	0	0	0	0
5	0.1.44.1.14.8	unclassified	1	245	5	0	0	14	97	54	0	0	0	0	0	63	0	0	0	0	1	0	1	9	1	0	0	0	0
6	0.1.44.1.14.8.1	unclassified	1	245	5	0	0	14	97	54	0	0	0	0	0	63	0	0	0	0	1	0	1	9	1	0	0	0	0
7	0.1.44.1.14.8.1.1	unclassified	1	245	5	0	0	14	97	54	0	0	0	0	0	63	0	0	0	0	1	0	1	9	1	0	0	0	0
8	0.1.44.1.14.8.1.1.1	unclassified	1	245	5	0	0	14	97	54	0	0	0	0	0	63	0	0	0	0	1	0	1	9	1	0	0	0	0
9	0.1.44.1.14.8.1.1.1.1	unclassified	0	245	5	0	0	14	97	54	0	0	0	0	0	63	0	0	0	0	1	0	1	9	1	0	0	0	0
4	0.1.44.1.15	unclassified	1	212	0	0	0	0	8	4	0	0	0	1	1	6	0	1	0	0	2	5	0	1	0	183	0	0	0
5	0.1.44.1.15.1	unclassified	1	212	0	0	0	0	8	4	0	0	0	1	1	6	0	1	0	0	2	5	0	1	0	183	0	0	0
6	0.1.44.1.15.1.1	unclassified	1	212	0	0	0	0	8	4	0	0	0	1	1	6	0	1	0	0	2	5	0	1	0	183	0	0	0
7	0.1.44.1.15.1.1.1	unclassified	1	212	0	0	0	0	8	4	0	0	0	1	1	6	0	1	0	0	2	5	0	1	0	183	0	0	0
8	0.1.44.1.15.1.1.1.1	unclassified	1	212	0	0	0	0	8	4	0	0	0	1	1	6	0	1	0	0	2	5	0	1	0	183	0	0	0
9	0.1.44.1.15.1.1.1.1.1	unclassified	0	212	0	0	0	0	8	4	0	0	0	1	1	6	0	1	0	0	2	5	0	1	0	183	0	0	0
4	0.1.44.1.2	Caulobacterales	1	358	0	23	0	0	115	0	0	0	0	0	1	0	0	0	0	0	0	217	0	2	0	0	0	0	0
5	0.1.44.1.2.1	Caulobacteraceae	3	358	0	23	0	0	115	0	0	0	0	0	1	0	0	0	0	0	0	217	0	2	0	0	0	0	0
6	0.1.44.1.2.1.2	Brevundimonas	1	353	0	23	0	0	115	0	0	0	0	0	1	0	0	0	0	0	0	212	0	2	0	0	0	0	0
7	0.1.44.1.2.1.2.1	unclassified	1	353	0	23	0	0	115	0	0	0	0	0	1	0	0	0	0	0	0	212	0	2	0	0	0	0	0
8	0.1.44.1.2.1.2.1.1	unclassified	1	353	0	23	0	0	115	0	0	0	0	0	1	0	0	0	0	0	0	212	0	2	0	0	0	0	0
9	0.1.44.1.2.1.2.1.1.1	unclassified	0	353	0	23	0	0	115	0	0	0	0	0	1	0	0	0	0	0	0	212	0	2	0	0	0	0	0
6	0.1.44.1.2.1.4	Phenylobacterium	1	2	0	0	0	0	0	0	0	0	0	0	0	0	0	0	0	0	0	2	0	0	0	0	0	0	0
7	0.1.44.1.2.1.4.1	unclassified	1	2	0	0	0	0	0	0	0	0	0	0	0	0	0	0	0	0	0	2	0	0	0	0	0	0	0
8	0.1.44.1.2.1.4.1.1	unclassified	1	2	0	0	0	0	0	0	0	0	0	0	0	0	0	0	0	0	0	2	0	0	0	0	0	0	0
9	0.1.44.1.2.1.4.1.1.1	unclassified	0	2	0	0	0	0	0	0	0	0	0	0	0	0	0	0	0	0	0	2	0	0	0	0	0	0	0
6	0.1.44.1.2.1.5	unclassified	1	3	0	0	0	0	0	0	0	0	0	0	0	0	0	0	0	0	0	3	0	0	0	0	0	0	0
7	0.1.44.1.2.1.5.1	unclassified	1	3	0	0	0	0	0	0	0	0	0	0	0	0	0	0	0	0	0	3	0	0	0	0	0	0	0
8	0.1.44.1.2.1.5.1.1	unclassified	1	3	0	0	0	0	0	0	0	0	0	0	0	0	0	0	0	0	0	3	0	0	0	0	0	0	0
9	0.1.44.1.2.1.5.1.1.1	unclassified	0	3	0	0	0	0	0	0	0	0	0	0	0	0	0	0	0	0	0	3	0	0	0	0	0	0	0
4	0.1.44.1.8	Rhizobiales	8	18775	492	0	29	387	4	150	14	0	2	7	97	30	2	31	1	2	1181	8969	1400	5647	230	0	62	38	0
5	0.1.44.1.8.12	Phyllobacteriaceae	2	8005	0	0	1	0	1	5	0	0	0	0	0	1	0	25	0	0	20	7315	378	32	190	0	0	37	0
6	0.1.44.1.8.12.7	Phyllobacterium	1	7666	0	0	1	0	1	2	0	0	0	0	0	1	0	25	0	0	20	7203	378	32	1	0	0	2	0
7	0.1.44.1.8.12.7.1	unclassified	1	7666	0	0	1	0	1	2	0	0	0	0	0	1	0	25	0	0	20	7203	378	32	1	0	0	2	0
8	0.1.44.1.8.12.7.1.1	unclassified	1	7666	0	0	1	0	1	2	0	0	0	0	0	1	0	25	0	0	20	7203	378	32	1	0	0	2	0
9	0.1.44.1.8.12.7.1.1.1	unclassified	0	7666	0	0	1	0	1	2	0	0	0	0	0	1	0	25	0	0	20	7203	378	32	1	0	0	2	0
6	0.1.44.1.8.12.9	unclassified	1	339	0	0	0	0	0	3	0	0	0	0	0	0	0	0	0	0	0	112	0	0	189	0	0	35	0
7	0.1.44.1.8.12.9.1	unclassified	1	339	0	0	0	0	0	3	0	0	0	0	0	0	0	0	0	0	0	112	0	0	189	0	0	35	0
8	0.1.44.1.8.12.9.1.1	unclassified	1	339	0	0	0	0	0	3	0	0	0	0	0	0	0	0	0	0	0	112	0	0	189	0	0	35	0
9	0.1.44.1.8.12.9.1.1.1	unclassified	0	339	0	0	0	0	0	3	0	0	0	0	0	0	0	0	0	0	0	112	0	0	189	0	0	35	0
5	0.1.44.1.8.13	Rhizobiaceae	2	1661	0	0	0	0	0	0	0	0	0	0	0	0	0	0	0	0	1112	517	13	19	0	0	0	0	0
6	0.1.44.1.8.13.3	Rhizobium	1	1656	0	0	0	0	0	0	0	0	0	0	0	0	0	0	0	0	1109	515	13	19	0	0	0	0	0
7	0.1.44.1.8.13.3.1	unclassified	1	1656	0	0	0	0	0	0	0	0	0	0	0	0	0	0	0	0	1109	515	13	19	0	0	0	0	0
8	0.1.44.1.8.13.3.1.1	unclassified	1	1656	0	0	0	0	0	0	0	0	0	0	0	0	0	0	0	0	1109	515	13	19	0	0	0	0	0
9	0.1.44.1.8.13.3.1.1.1	unclassified	0	1656	0	0	0	0	0	0	0	0	0	0	0	0	0	0	0	0	1109	515	13	19	0	0	0	0	0
6	0.1.44.1.8.13.4	unclassified	1	5	0	0	0	0	0	0	0	0	0	0	0	0	0	0	0	0	3	2	0	0	0	0	0	0	0
7	0.1.44.1.8.13.4.1	unclassified	1	5	0	0	0	0	0	0	0	0	0	0	0	0	0	0	0	0	3	2	0	0	0	0	0	0	0
8	0.1.44.1.8.13.4.1.1	unclassified	1	5	0	0	0	0	0	0	0	0	0	0	0	0	0	0	0	0	3	2	0	0	0	0	0	0	0
9	0.1.44.1.8.13.4.1.1.1	unclassified	0	5	0	0	0	0	0	0	0	0	0	0	0	0	0	0	0	0	3	2	0	0	0	0	0	0	0
5	0.1.44.1.8.15	Shinella_genera_incertae_sedis	1	87	0	0	0	0	0	0	0	0	0	0	0	0	0	0	0	0	6	2	0	79	0	0	0	0	0
6	0.1.44.1.8.15.1	unclassified	1	87	0	0	0	0	0	0	0	0	0	0	0	0	0	0	0	0	6	2	0	79	0	0	0	0	0
7	0.1.44.1.8.15.1.1	unclassified	1	87	0	0	0	0	0	0	0	0	0	0	0	0	0	0	0	0	6	2	0	79	0	0	0	0	0
8	0.1.44.1.8.15.1.1.1	unclassified	1	87	0	0	0	0	0	0	0	0	0	0	0	0	0	0	0	0	6	2	0	79	0	0	0	0	0
9	0.1.44.1.8.15.1.1.1.1	unclassified	0	87	0	0	0	0	0	0	0	0	0	0	0	0	0	0	0	0	6	2	0	79	0	0	0	0	0
5	0.1.44.1.8.16	TJ1	1	1139	0	0	0	0	1	142	14	0	0	0	0	0	0	0	0	0	0	233	749	0	0	0	0	0	0
6	0.1.44.1.8.16.1	unclassified	1	1139	0	0	0	0	1	142	14	0	0	0	0	0	0	0	0	0	0	233	749	0	0	0	0	0	0
7	0.1.44.1.8.16.1.1	unclassified	1	1139	0	0	0	0	1	142	14	0	0	0	0	0	0	0	0	0	0	233	749	0	0	0	0	0	0
8	0.1.44.1.8.16.1.1.1	unclassified	1	1139	0	0	0	0	1	142	14	0	0	0	0	0	0	0	0	0	0	233	749	0	0	0	0	0	0
9	0.1.44.1.8.16.1.1.1.1	unclassified	0	1139	0	0	0	0	1	142	14	0	0	0	0	0	0	0	0	0	0	233	749	0	0	0	0	0	0
5	0.1.44.1.8.19	unclassified	1	6958	492	0	27	4	2	2	0	0	2	7	97	1	2	6	1	2	42	462	259	5509	40	0	0	1	0
6	0.1.44.1.8.19.1	unclassified	1	6958	492	0	27	4	2	2	0	0	2	7	97	1	2	6	1	2	42	462	259	5509	40	0	0	1	0
7	0.1.44.1.8.19.1.1	unclassified	1	6958	492	0	27	4	2	2	0	0	2	7	97	1	2	6	1	2	42	462	259	5509	40	0	0	1	0
8	0.1.44.1.8.19.1.1.1	unclassified	1	6958	492	0	27	4	2	2	0	0	2	7	97	1	2	6	1	2	42	462	259	5509	40	0	0	1	0
9	0.1.44.1.8.19.1.1.1.1	unclassified	0	6958	492	0	27	4	2	2	0	0	2	7	97	1	2	6	1	2	42	462	259	5509	40	0	0	1	0
5	0.1.44.1.8.4	Bradyrhizobiaceae	2	82	0	0	0	0	0	0	0	0	0	0	0	0	0	0	0	0	0	81	1	0	0	0	0	0	0
6	0.1.44.1.8.4.3	Bosea	1	77	0	0	0	0	0	0	0	0	0	0	0	0	0	0	0	0	0	76	1	0	0	0	0	0	0
7	0.1.44.1.8.4.3.1	unclassified	1	77	0	0	0	0	0	0	0	0	0	0	0	0	0	0	0	0	0	76	1	0	0	0	0	0	0
8	0.1.44.1.8.4.3.1.1	unclassified	1	77	0	0	0	0	0	0	0	0	0	0	0	0	0	0	0	0	0	76	1	0	0	0	0	0	0
9	0.1.44.1.8.4.3.1.1.1	unclassified	0	77	0	0	0	0	0	0	0	0	0	0	0	0	0	0	0	0	0	76	1	0	0	0	0	0	0
6	0.1.44.1.8.4.7	Rhodopseudomonas	1	5	0	0	0	0	0	0	0	0	0	0	0	0	0	0	0	0	0	5	0	0	0	0	0	0	0
7	0.1.44.1.8.4.7.1	unclassified	1	5	0	0	0	0	0	0	0	0	0	0	0	0	0	0	0	0	0	5	0	0	0	0	0	0	0
8	0.1.44.1.8.4.7.1.1	unclassified	1	5	0	0	0	0	0	0	0	0	0	0	0	0	0	0	0	0	0	5	0	0	0	0	0	0	0
9	0.1.44.1.8.4.7.1.1.1	unclassified	0	5	0	0	0	0	0	0	0	0	0	0	0	0	0	0	0	0	0	5	0	0	0	0	0	0	0
5	0.1.44.1.8.8	Hyphomicrobiaceae	1	802	0	0	1	382	0	1	0	0	0	0	0	0	0	0	0	0	1	355	0	0	0	0	62	0	0
6	0.1.44.1.8.8.6	Devosia	1	802	0	0	1	382	0	1	0	0	0	0	0	0	0	0	0	0	1	355	0	0	0	0	62	0	0
7	0.1.44.1.8.8.6.1	unclassified	1	802	0	0	1	382	0	1	0	0	0	0	0	0	0	0	0	0	1	355	0	0	0	0	62	0	0
8	0.1.44.1.8.8.6.1.1	unclassified	1	802	0	0	1	382	0	1	0	0	0	0	0	0	0	0	0	0	1	355	0	0	0	0	62	0	0
9	0.1.44.1.8.8.6.1.1.1	unclassified	0	802	0	0	1	382	0	1	0	0	0	0	0	0	0	0	0	0	1	355	0	0	0	0	62	0	0
5	0.1.44.1.8.9	Methylobacteriaceae	1	41	0	0	0	1	0	0	0	0	0	0	0	28	0	0	0	0	0	4	0	8	0	0	0	0	0
6	0.1.44.1.8.9.2	Methylobacterium	1	41	0	0	0	1	0	0	0	0	0	0	0	28	0	0	0	0	0	4	0	8	0	0	0	0	0
7	0.1.44.1.8.9.2.1	unclassified	1	41	0	0	0	1	0	0	0	0	0	0	0	28	0	0	0	0	0	4	0	8	0	0	0	0	0
8	0.1.44.1.8.9.2.1.1	unclassified	1	41	0	0	0	1	0	0	0	0	0	0	0	28	0	0	0	0	0	4	0	8	0	0	0	0	0
9	0.1.44.1.8.9.2.1.1.1	unclassified	0	41	0	0	0	1	0	0	0	0	0	0	0	28	0	0	0	0	0	4	0	8	0	0	0	0	0
4	0.1.44.1.9	Rhodobacterales	1	19024	1	0	0	1	6146	1	1	2	8	2	11	2309	10088	1	39	0	4	3	0	1	0	7	50	0	349
5	0.1.44.1.9.1	Rhodobacteraceae	2	19024	1	0	0	1	6146	1	1	2	8	2	11	2309	10088	1	39	0	4	3	0	1	0	7	50	0	349
6	0.1.44.1.9.1.13	Paracoccus	1	18451	1	0	0	1	5935	1	1	2	8	0	11	2258	9790	1	39	0	4	3	0	1	0	7	48	0	340
7	0.1.44.1.9.1.13.1	unclassified	1	18451	1	0	0	1	5935	1	1	2	8	0	11	2258	9790	1	39	0	4	3	0	1	0	7	48	0	340
8	0.1.44.1.9.1.13.1.1	unclassified	1	18451	1	0	0	1	5935	1	1	2	8	0	11	2258	9790	1	39	0	4	3	0	1	0	7	48	0	340
9	0.1.44.1.9.1.13.1.1.1	unclassified	0	18451	1	0	0	1	5935	1	1	2	8	0	11	2258	9790	1	39	0	4	3	0	1	0	7	48	0	340
6	0.1.44.1.9.1.34	unclassified	1	573	0	0	0	0	211	0	0	0	0	2	0	51	298	0	0	0	0	0	0	0	0	0	2	0	9
7	0.1.44.1.9.1.34.1	unclassified	1	573	0	0	0	0	211	0	0	0	0	2	0	51	298	0	0	0	0	0	0	0	0	0	2	0	9
8	0.1.44.1.9.1.34.1.1	unclassified	1	573	0	0	0	0	211	0	0	0	0	2	0	51	298	0	0	0	0	0	0	0	0	0	2	0	9
9	0.1.44.1.9.1.34.1.1.1	unclassified	0	573	0	0	0	0	211	0	0	0	0	2	0	51	298	0	0	0	0	0	0	0	0	0	2	0	9
3	0.1.44.10	unclassified	1	14	0	0	0	0	0	0	0	0	0	0	0	0	0	0	0	1	5	5	1	0	0	0	0	2	0
4	0.1.44.10.1	unclassified	1	14	0	0	0	0	0	0	0	0	0	0	0	0	0	0	0	1	5	5	1	0	0	0	0	2	0
5	0.1.44.10.1.1	unclassified	1	14	0	0	0	0	0	0	0	0	0	0	0	0	0	0	0	1	5	5	1	0	0	0	0	2	0
6	0.1.44.10.1.1.1	unclassified	1	14	0	0	0	0	0	0	0	0	0	0	0	0	0	0	0	1	5	5	1	0	0	0	0	2	0
7	0.1.44.10.1.1.1.1	unclassified	1	14	0	0	0	0	0	0	0	0	0	0	0	0	0	0	0	1	5	5	1	0	0	0	0	2	0
8	0.1.44.10.1.1.1.1.1	unclassified	1	14	0	0	0	0	0	0	0	0	0	0	0	0	0	0	0	1	5	5	1	0	0	0	0	2	0
9	0.1.44.10.1.1.1.1.1.1	unclassified	0	14	0	0	0	0	0	0	0	0	0	0	0	0	0	0	0	1	5	5	1	0	0	0	0	2	0
3	0.1.44.2	Betaproteobacteria	5	32223	6	0	6229	14	3	23	7	2	4	5	8	4	6	39	2	2	2987	5936	115	4946	48	5	5	11825	2
4	0.1.44.2.11	unclassified	1	8	0	0	0	0	0	0	1	0	0	1	4	0	0	2	0	0	0	0	0	0	0	0	0	0	0
5	0.1.44.2.11.1	unclassified	1	8	0	0	0	0	0	0	1	0	0	1	4	0	0	2	0	0	0	0	0	0	0	0	0	0	0
6	0.1.44.2.11.1.1	unclassified	1	8	0	0	0	0	0	0	1	0	0	1	4	0	0	2	0	0	0	0	0	0	0	0	0	0	0
7	0.1.44.2.11.1.1.1	unclassified	1	8	0	0	0	0	0	0	1	0	0	1	4	0	0	2	0	0	0	0	0	0	0	0	0	0	0
8	0.1.44.2.11.1.1.1.1	unclassified	1	8	0	0	0	0	0	0	1	0	0	1	4	0	0	2	0	0	0	0	0	0	0	0	0	0	0
9	0.1.44.2.11.1.1.1.1.1	unclassified	0	8	0	0	0	0	0	0	1	0	0	1	4	0	0	2	0	0	0	0	0	0	0	0	0	0	0
4	0.1.44.2.2	Burkholderiales	5	32209	5	0	6229	12	3	23	5	2	4	4	4	4	5	37	2	2	2987	5936	115	4946	48	4	5	11825	2
5	0.1.44.2.2.1	Alcaligenaceae	5	2987	0	0	0	0	0	0	0	0	0	0	0	0	0	23	0	0	2338	600	0	26	0	0	0	0	0
6	0.1.44.2.2.1.1	Achromobacter	1	2171	0	0	0	0	0	0	0	0	0	0	0	0	0	0	0	0	2169	0	0	2	0	0	0	0	0
7	0.1.44.2.2.1.1.1	unclassified	1	2171	0	0	0	0	0	0	0	0	0	0	0	0	0	0	0	0	2169	0	0	2	0	0	0	0	0
8	0.1.44.2.2.1.1.1.1	unclassified	1	2171	0	0	0	0	0	0	0	0	0	0	0	0	0	0	0	0	2169	0	0	2	0	0	0	0	0
9	0.1.44.2.2.1.1.1.1.1	unclassified	0	2171	0	0	0	0	0	0	0	0	0	0	0	0	0	0	0	0	2169	0	0	2	0	0	0	0	0
6	0.1.44.2.2.1.10	Pigmentiphaga	1	112	0	0	0	0	0	0	0	0	0	0	0	0	0	0	0	0	1	111	0	0	0	0	0	0	0
7	0.1.44.2.2.1.10.1	unclassified	1	112	0	0	0	0	0	0	0	0	0	0	0	0	0	0	0	0	1	111	0	0	0	0	0	0	0
8	0.1.44.2.2.1.10.1.1	unclassified	1	112	0	0	0	0	0	0	0	0	0	0	0	0	0	0	0	0	1	111	0	0	0	0	0	0	0
9	0.1.44.2.2.1.10.1.1.1	unclassified	0	112	0	0	0	0	0	0	0	0	0	0	0	0	0	0	0	0	1	111	0	0	0	0	0	0	0
6	0.1.44.2.2.1.14	Tetrathiobacter	1	1	0	0	0	0	0	0	0	0	0	0	0	0	0	0	0	0	0	1	0	0	0	0	0	0	0
7	0.1.44.2.2.1.14.1	unclassified	1	1	0	0	0	0	0	0	0	0	0	0	0	0	0	0	0	0	0	1	0	0	0	0	0	0	0
8	0.1.44.2.2.1.14.1.1	unclassified	1	1	0	0	0	0	0	0	0	0	0	0	0	0	0	0	0	0	0	1	0	0	0	0	0	0	0
9	0.1.44.2.2.1.14.1.1.1	unclassified	0	1	0	0	0	0	0	0	0	0	0	0	0	0	0	0	0	0	0	1	0	0	0	0	0	0	0
6	0.1.44.2.2.1.15	unclassified	1	702	0	0	0	0	0	0	0	0	0	0	0	0	0	23	0	0	167	488	0	24	0	0	0	0	0
7	0.1.44.2.2.1.15.1	unclassified	1	702	0	0	0	0	0	0	0	0	0	0	0	0	0	23	0	0	167	488	0	24	0	0	0	0	0
8	0.1.44.2.2.1.15.1.1	unclassified	1	702	0	0	0	0	0	0	0	0	0	0	0	0	0	23	0	0	167	488	0	24	0	0	0	0	0
9	0.1.44.2.2.1.15.1.1.1	unclassified	0	702	0	0	0	0	0	0	0	0	0	0	0	0	0	23	0	0	167	488	0	24	0	0	0	0	0
6	0.1.44.2.2.1.3	Bordetella	1	1	0	0	0	0	0	0	0	0	0	0	0	0	0	0	0	0	1	0	0	0	0	0	0	0	0
7	0.1.44.2.2.1.3.1	unclassified	1	1	0	0	0	0	0	0	0	0	0	0	0	0	0	0	0	0	1	0	0	0	0	0	0	0	0
8	0.1.44.2.2.1.3.1.1	unclassified	1	1	0	0	0	0	0	0	0	0	0	0	0	0	0	0	0	0	1	0	0	0	0	0	0	0	0
9	0.1.44.2.2.1.3.1.1.1	unclassified	0	1	0	0	0	0	0	0	0	0	0	0	0	0	0	0	0	0	1	0	0	0	0	0	0	0	0
5	0.1.44.2.2.2	Burkholderiaceae	2	11	0	0	0	0	0	0	1	0	0	4	0	0	0	4	0	0	0	0	0	0	0	0	1	0	1
6	0.1.44.2.2.2.1	Burkholderia	1	3	0	0	0	0	0	0	0	0	0	0	0	0	0	3	0	0	0	0	0	0	0	0	0	0	0
7	0.1.44.2.2.2.1.1	unclassified	1	3	0	0	0	0	0	0	0	0	0	0	0	0	0	3	0	0	0	0	0	0	0	0	0	0	0
8	0.1.44.2.2.2.1.1.1	unclassified	1	3	0	0	0	0	0	0	0	0	0	0	0	0	0	3	0	0	0	0	0	0	0	0	0	0	0
9	0.1.44.2.2.2.1.1.1.1	unclassified	0	3	0	0	0	0	0	0	0	0	0	0	0	0	0	3	0	0	0	0	0	0	0	0	0	0	0
6	0.1.44.2.2.2.8	Ralstonia	1	8	0	0	0	0	0	0	1	0	0	4	0	0	0	1	0	0	0	0	0	0	0	0	1	0	1
7	0.1.44.2.2.2.8.1	unclassified	1	8	0	0	0	0	0	0	1	0	0	4	0	0	0	1	0	0	0	0	0	0	0	0	1	0	1
8	0.1.44.2.2.2.8.1.1	unclassified	1	8	0	0	0	0	0	0	1	0	0	4	0	0	0	1	0	0	0	0	0	0	0	0	1	0	1
9	0.1.44.2.2.2.8.1.1.1	unclassified	0	8	0	0	0	0	0	0	1	0	0	4	0	0	0	1	0	0	0	0	0	0	0	0	1	0	1
5	0.1.44.2.2.3	Comamonadaceae	6	28281	4	0	6229	3	2	4	2	2	4	0	4	3	3	6	2	2	552	4727	3	4893	7	1	4	11823	1
6	0.1.44.2.2.3.11	Delftia	1	2	1	0	0	0	0	0	0	0	0	0	0	0	0	0	0	0	0	0	0	1	0	0	0	0	0
7	0.1.44.2.2.3.11.1	unclassified	1	2	1	0	0	0	0	0	0	0	0	0	0	0	0	0	0	0	0	0	0	1	0	0	0	0	0
8	0.1.44.2.2.3.11.1.1	unclassified	1	2	1	0	0	0	0	0	0	0	0	0	0	0	0	0	0	0	0	0	0	1	0	0	0	0	0
9	0.1.44.2.2.3.11.1.1.1	unclassified	0	2	1	0	0	0	0	0	0	0	0	0	0	0	0	0	0	0	0	0	0	1	0	0	0	0	0
6	0.1.44.2.2.3.24	Pelomonas	1	1	0	0	0	0	0	0	0	0	0	0	0	0	0	0	0	0	0	0	0	0	0	0	0	0	1
7	0.1.44.2.2.3.24.1	unclassified	1	1	0	0	0	0	0	0	0	0	0	0	0	0	0	0	0	0	0	0	0	0	0	0	0	0	1
8	0.1.44.2.2.3.24.1.1	unclassified	1	1	0	0	0	0	0	0	0	0	0	0	0	0	0	0	0	0	0	0	0	0	0	0	0	0	1
9	0.1.44.2.2.3.24.1.1.1	unclassified	0	1	0	0	0	0	0	0	0	0	0	0	0	0	0	0	0	0	0	0	0	0	0	0	0	0	1
6	0.1.44.2.2.3.25	Polaromonas	1	253	0	0	117	0	0	0	1	2	0	0	0	0	0	0	0	0	0	0	0	0	0	0	0	133	0
7	0.1.44.2.2.3.25.1	unclassified	1	253	0	0	117	0	0	0	1	2	0	0	0	0	0	0	0	0	0	0	0	0	0	0	0	133	0
8	0.1.44.2.2.3.25.1.1	unclassified	1	253	0	0	117	0	0	0	1	2	0	0	0	0	0	0	0	0	0	0	0	0	0	0	0	133	0
9	0.1.44.2.2.3.25.1.1.1	unclassified	0	253	0	0	117	0	0	0	1	2	0	0	0	0	0	0	0	0	0	0	0	0	0	0	0	133	0
6	0.1.44.2.2.3.34	Variovorax	1	8324	0	0	1	1	0	0	0	0	3	0	2	1	1	4	0	0	8	3511	2	4788	1	0	1	0	0
7	0.1.44.2.2.3.34.1	unclassified	1	8324	0	0	1	1	0	0	0	0	3	0	2	1	1	4	0	0	8	3511	2	4788	1	0	1	0	0
8	0.1.44.2.2.3.34.1.1	unclassified	1	8324	0	0	1	1	0	0	0	0	3	0	2	1	1	4	0	0	8	3511	2	4788	1	0	1	0	0
9	0.1.44.2.2.3.34.1.1.1	unclassified	0	8324	0	0	1	1	0	0	0	0	3	0	2	1	1	4	0	0	8	3511	2	4788	1	0	1	0	0
6	0.1.44.2.2.3.38	unclassified	1	19700	3	0	6111	2	2	4	1	0	1	0	2	2	2	2	2	2	543	1216	1	104	6	1	3	11690	0
7	0.1.44.2.2.3.38.1	unclassified	1	19700	3	0	6111	2	2	4	1	0	1	0	2	2	2	2	2	2	543	1216	1	104	6	1	3	11690	0
8	0.1.44.2.2.3.38.1.1	unclassified	1	19700	3	0	6111	2	2	4	1	0	1	0	2	2	2	2	2	2	543	1216	1	104	6	1	3	11690	0
9	0.1.44.2.2.3.38.1.1.1	unclassified	0	19700	3	0	6111	2	2	4	1	0	1	0	2	2	2	2	2	2	543	1216	1	104	6	1	3	11690	0
6	0.1.44.2.2.3.9	Comamonas	1	1	0	0	0	0	0	0	0	0	0	0	0	0	0	0	0	0	1	0	0	0	0	0	0	0	0
7	0.1.44.2.2.3.9.1	unclassified	1	1	0	0	0	0	0	0	0	0	0	0	0	0	0	0	0	0	1	0	0	0	0	0	0	0	0
8	0.1.44.2.2.3.9.1.1	unclassified	1	1	0	0	0	0	0	0	0	0	0	0	0	0	0	0	0	0	1	0	0	0	0	0	0	0	0
9	0.1.44.2.2.3.9.1.1.1	unclassified	0	1	0	0	0	0	0	0	0	0	0	0	0	0	0	0	0	0	1	0	0	0	0	0	0	0	0
5	0.1.44.2.2.4	Oxalobacteraceae	5	924	1	0	0	8	1	19	2	0	0	0	0	0	2	4	0	0	97	609	112	27	40	2	0	0	0
6	0.1.44.2.2.4.13	unclassified	1	576	0	0	0	0	0	0	0	0	0	0	0	0	1	2	0	0	84	479	10	0	0	0	0	0	0
7	0.1.44.2.2.4.13.1	unclassified	1	576	0	0	0	0	0	0	0	0	0	0	0	0	1	2	0	0	84	479	10	0	0	0	0	0	0
8	0.1.44.2.2.4.13.1.1	unclassified	1	576	0	0	0	0	0	0	0	0	0	0	0	0	1	2	0	0	84	479	10	0	0	0	0	0	0
9	0.1.44.2.2.4.13.1.1.1	unclassified	0	576	0	0	0	0	0	0	0	0	0	0	0	0	1	2	0	0	84	479	10	0	0	0	0	0	0
6	0.1.44.2.2.4.3	Herbaspirillum	1	15	0	0	0	0	1	0	1	0	0	0	0	0	1	0	0	0	2	3	2	3	0	2	0	0	0
7	0.1.44.2.2.4.3.1	unclassified	1	15	0	0	0	0	1	0	1	0	0	0	0	0	1	0	0	0	2	3	2	3	0	2	0	0	0
8	0.1.44.2.2.4.3.1.1	unclassified	1	15	0	0	0	0	1	0	1	0	0	0	0	0	1	0	0	0	2	3	2	3	0	2	0	0	0
9	0.1.44.2.2.4.3.1.1.1	unclassified	0	15	0	0	0	0	1	0	1	0	0	0	0	0	1	0	0	0	2	3	2	3	0	2	0	0	0
6	0.1.44.2.2.4.5	Janthinobacterium	1	2	0	0	0	0	0	0	0	0	0	0	0	0	0	2	0	0	0	0	0	0	0	0	0	0	0
7	0.1.44.2.2.4.5.1	unclassified	1	2	0	0	0	0	0	0	0	0	0	0	0	0	0	2	0	0	0	0	0	0	0	0	0	0	0
8	0.1.44.2.2.4.5.1.1	unclassified	1	2	0	0	0	0	0	0	0	0	0	0	0	0	0	2	0	0	0	0	0	0	0	0	0	0	0
9	0.1.44.2.2.4.5.1.1.1	unclassified	0	2	0	0	0	0	0	0	0	0	0	0	0	0	0	2	0	0	0	0	0	0	0	0	0	0	0
6	0.1.44.2.2.4.6	Massilia	1	243	1	0	0	8	0	19	1	0	0	0	0	0	0	0	0	0	10	121	19	24	40	0	0	0	0
7	0.1.44.2.2.4.6.1	unclassified	1	243	1	0	0	8	0	19	1	0	0	0	0	0	0	0	0	0	10	121	19	24	40	0	0	0	0
8	0.1.44.2.2.4.6.1.1	unclassified	1	243	1	0	0	8	0	19	1	0	0	0	0	0	0	0	0	0	10	121	19	24	40	0	0	0	0
9	0.1.44.2.2.4.6.1.1.1	unclassified	0	243	1	0	0	8	0	19	1	0	0	0	0	0	0	0	0	0	10	121	19	24	40	0	0	0	0
6	0.1.44.2.2.4.7	Massillia	1	88	0	0	0	0	0	0	0	0	0	0	0	0	0	0	0	0	1	6	81	0	0	0	0	0	0
7	0.1.44.2.2.4.7.1	unclassified	1	88	0	0	0	0	0	0	0	0	0	0	0	0	0	0	0	0	1	6	81	0	0	0	0	0	0
8	0.1.44.2.2.4.7.1.1	unclassified	1	88	0	0	0	0	0	0	0	0	0	0	0	0	0	0	0	0	1	6	81	0	0	0	0	0	0
9	0.1.44.2.2.4.7.1.1.1	unclassified	0	88	0	0	0	0	0	0	0	0	0	0	0	0	0	0	0	0	1	6	81	0	0	0	0	0	0
5	0.1.44.2.2.6	unclassified	1	6	0	0	0	1	0	0	0	0	0	0	0	1	0	0	0	0	0	0	0	0	1	1	0	2	0
6	0.1.44.2.2.6.1	unclassified	1	6	0	0	0	1	0	0	0	0	0	0	0	1	0	0	0	0	0	0	0	0	1	1	0	2	0
7	0.1.44.2.2.6.1.1	unclassified	1	6	0	0	0	1	0	0	0	0	0	0	0	1	0	0	0	0	0	0	0	0	1	1	0	2	0
8	0.1.44.2.2.6.1.1.1	unclassified	1	6	0	0	0	1	0	0	0	0	0	0	0	1	0	0	0	0	0	0	0	0	1	1	0	2	0
9	0.1.44.2.2.6.1.1.1.1	unclassified	0	6	0	0	0	1	0	0	0	0	0	0	0	1	0	0	0	0	0	0	0	0	1	1	0	2	0
4	0.1.44.2.4	Methylophilales	1	4	1	0	0	1	0	0	0	0	0	0	0	0	1	0	0	0	0	0	0	0	0	1	0	0	0
5	0.1.44.2.4.1	Methylophilaceae	1	4	1	0	0	1	0	0	0	0	0	0	0	0	1	0	0	0	0	0	0	0	0	1	0	0	0
6	0.1.44.2.4.1.2	Methylobacillus	1	4	1	0	0	1	0	0	0	0	0	0	0	0	1	0	0	0	0	0	0	0	0	1	0	0	0
7	0.1.44.2.4.1.2.1	unclassified	1	4	1	0	0	1	0	0	0	0	0	0	0	0	1	0	0	0	0	0	0	0	0	1	0	0	0
8	0.1.44.2.4.1.2.1.1	unclassified	1	4	1	0	0	1	0	0	0	0	0	0	0	0	1	0	0	0	0	0	0	0	0	1	0	0	0
9	0.1.44.2.4.1.2.1.1.1	unclassified	0	4	1	0	0	1	0	0	0	0	0	0	0	0	1	0	0	0	0	0	0	0	0	1	0	0	0
4	0.1.44.2.5	Neisseriales	1	1	0	0	0	0	0	0	1	0	0	0	0	0	0	0	0	0	0	0	0	0	0	0	0	0	0
5	0.1.44.2.5.1	Neisseriaceae	1	1	0	0	0	0	0	0	1	0	0	0	0	0	0	0	0	0	0	0	0	0	0	0	0	0	0
6	0.1.44.2.5.1.14	Neisseria	1	1	0	0	0	0	0	0	1	0	0	0	0	0	0	0	0	0	0	0	0	0	0	0	0	0	0
7	0.1.44.2.5.1.14.1	unclassified	1	1	0	0	0	0	0	0	1	0	0	0	0	0	0	0	0	0	0	0	0	0	0	0	0	0	0
8	0.1.44.2.5.1.14.1.1	unclassified	1	1	0	0	0	0	0	0	1	0	0	0	0	0	0	0	0	0	0	0	0	0	0	0	0	0	0
9	0.1.44.2.5.1.14.1.1.1	unclassified	0	1	0	0	0	0	0	0	1	0	0	0	0	0	0	0	0	0	0	0	0	0	0	0	0	0	0
4	0.1.44.2.6	Nitrosomonadales	1	1	0	0	0	1	0	0	0	0	0	0	0	0	0	0	0	0	0	0	0	0	0	0	0	0	0
5	0.1.44.2.6.2	Nitrosomonadaceae	1	1	0	0	0	1	0	0	0	0	0	0	0	0	0	0	0	0	0	0	0	0	0	0	0	0	0
6	0.1.44.2.6.2.4	uncultured	1	1	0	0	0	1	0	0	0	0	0	0	0	0	0	0	0	0	0	0	0	0	0	0	0	0	0
7	0.1.44.2.6.2.4.1	unclassified	1	1	0	0	0	1	0	0	0	0	0	0	0	0	0	0	0	0	0	0	0	0	0	0	0	0	0
8	0.1.44.2.6.2.4.1.1	unclassified	1	1	0	0	0	1	0	0	0	0	0	0	0	0	0	0	0	0	0	0	0	0	0	0	0	0	0
9	0.1.44.2.6.2.4.1.1.1	unclassified	0	1	0	0	0	1	0	0	0	0	0	0	0	0	0	0	0	0	0	0	0	0	0	0	0	0	0
3	0.1.44.4	Deltaproteobacteria	2	14	3	0	0	0	0	0	0	0	0	1	3	1	0	2	0	0	0	1	0	0	0	3	0	0	0
4	0.1.44.4.2	Bdellovibrionales	2	3	0	0	0	0	0	0	0	0	0	0	2	0	0	0	0	0	0	1	0	0	0	0	0	0	0
5	0.1.44.4.2.1	Bacteriovoraceae	1	1	0	0	0	0	0	0	0	0	0	0	0	0	0	0	0	0	0	1	0	0	0	0	0	0	0
6	0.1.44.4.2.1.2	Peredibacter	1	1	0	0	0	0	0	0	0	0	0	0	0	0	0	0	0	0	0	1	0	0	0	0	0	0	0
7	0.1.44.4.2.1.2.1	unclassified	1	1	0	0	0	0	0	0	0	0	0	0	0	0	0	0	0	0	0	1	0	0	0	0	0	0	0
8	0.1.44.4.2.1.2.1.1	unclassified	1	1	0	0	0	0	0	0	0	0	0	0	0	0	0	0	0	0	0	1	0	0	0	0	0	0	0
9	0.1.44.4.2.1.2.1.1.1	unclassified	0	1	0	0	0	0	0	0	0	0	0	0	0	0	0	0	0	0	0	1	0	0	0	0	0	0	0
5	0.1.44.4.2.2	Bdellovibrionaceae	1	2	0	0	0	0	0	0	0	0	0	0	2	0	0	0	0	0	0	0	0	0	0	0	0	0	0
6	0.1.44.4.2.2.1	Bdellovibrio	1	2	0	0	0	0	0	0	0	0	0	0	2	0	0	0	0	0	0	0	0	0	0	0	0	0	0
7	0.1.44.4.2.2.1.1	unclassified	1	2	0	0	0	0	0	0	0	0	0	0	2	0	0	0	0	0	0	0	0	0	0	0	0	0	0
8	0.1.44.4.2.2.1.1.1	unclassified	1	2	0	0	0	0	0	0	0	0	0	0	2	0	0	0	0	0	0	0	0	0	0	0	0	0	0
9	0.1.44.4.2.2.1.1.1.1	unclassified	0	2	0	0	0	0	0	0	0	0	0	0	2	0	0	0	0	0	0	0	0	0	0	0	0	0	0
4	0.1.44.4.9	Myxococcales	1	11	3	0	0	0	0	0	0	0	0	1	1	1	0	2	0	0	0	0	0	0	0	3	0	0	0
5	0.1.44.4.9.2	Cystobacterineae	1	11	3	0	0	0	0	0	0	0	0	1	1	1	0	2	0	0	0	0	0	0	0	3	0	0	0
6	0.1.44.4.9.2.1	Cystobacteraceae	2	11	3	0	0	0	0	0	0	0	0	1	1	1	0	2	0	0	0	0	0	0	0	3	0	0	0
7	0.1.44.4.9.2.1.2	Cystobacter	1	7	0	0	0	0	0	0	0	0	0	1	1	1	0	1	0	0	0	0	0	0	0	3	0	0	0
8	0.1.44.4.9.2.1.2.1	unclassified	1	7	0	0	0	0	0	0	0	0	0	1	1	1	0	1	0	0	0	0	0	0	0	3	0	0	0
9	0.1.44.4.9.2.1.2.1.1	unclassified	0	7	0	0	0	0	0	0	0	0	0	1	1	1	0	1	0	0	0	0	0	0	0	3	0	0	0
7	0.1.44.4.9.2.1.6	unclassified	1	4	3	0	0	0	0	0	0	0	0	0	0	0	0	1	0	0	0	0	0	0	0	0	0	0	0
8	0.1.44.4.9.2.1.6.1	unclassified	1	4	3	0	0	0	0	0	0	0	0	0	0	0	0	1	0	0	0	0	0	0	0	0	0	0	0
9	0.1.44.4.9.2.1.6.1.1	unclassified	0	4	3	0	0	0	0	0	0	0	0	0	0	0	0	1	0	0	0	0	0	0	0	0	0	0	0
3	0.1.44.6	Gammaproteobacteria	5	290669	64	18	29	28	167	44	27	23	32	14	42	42	35	467	12	13775	106124	58842	78684	32075	16	43	18	13	35
4	0.1.44.6.13	Legionellales	1	1	0	0	0	1	0	0	0	0	0	0	0	0	0	0	0	0	0	0	0	0	0	0	0	0	0
5	0.1.44.6.13.2	Legionellaceae	1	1	0	0	0	1	0	0	0	0	0	0	0	0	0	0	0	0	0	0	0	0	0	0	0	0	0
6	0.1.44.6.13.2.1	Legionella	1	1	0	0	0	1	0	0	0	0	0	0	0	0	0	0	0	0	0	0	0	0	0	0	0	0	0
7	0.1.44.6.13.2.1.1	unclassified	1	1	0	0	0	1	0	0	0	0	0	0	0	0	0	0	0	0	0	0	0	0	0	0	0	0	0
8	0.1.44.6.13.2.1.1.1	unclassified	1	1	0	0	0	1	0	0	0	0	0	0	0	0	0	0	0	0	0	0	0	0	0	0	0	0	0
9	0.1.44.6.13.2.1.1.1.1	unclassified	0	1	0	0	0	1	0	0	0	0	0	0	0	0	0	0	0	0	0	0	0	0	0	0	0	0	0
4	0.1.44.6.18	Pseudomonadales	3	269189	56	18	27	26	36	42	26	21	23	12	33	33	32	393	11	13767	86706	57204	78608	32000	16	39	17	13	30
5	0.1.44.6.18.1	Moraxellaceae	1	27	0	0	1	1	0	2	0	0	0	1	1	1	0	0	0	0	3	1	3	10	0	2	0	0	1
6	0.1.44.6.18.1.1	Acinetobacter	1	27	0	0	1	1	0	2	0	0	0	1	1	1	0	0	0	0	3	1	3	10	0	2	0	0	1
7	0.1.44.6.18.1.1.1	unclassified	1	27	0	0	1	1	0	2	0	0	0	1	1	1	0	0	0	0	3	1	3	10	0	2	0	0	1
8	0.1.44.6.18.1.1.1.1	unclassified	1	27	0	0	1	1	0	2	0	0	0	1	1	1	0	0	0	0	3	1	3	10	0	2	0	0	1
9	0.1.44.6.18.1.1.1.1.1	unclassified	0	27	0	0	1	1	0	2	0	0	0	1	1	1	0	0	0	0	3	1	3	10	0	2	0	0	1
5	0.1.44.6.18.2	Pseudomonadaceae	3	269161	56	18	26	25	36	40	26	21	23	11	32	32	32	393	11	13767	86703	57202	78605	31990	16	37	17	13	29
6	0.1.44.6.18.2.1	Azomonas	1	2	0	0	0	0	0	0	0	0	0	0	0	0	0	0	0	0	0	0	2	0	0	0	0	0	0
7	0.1.44.6.18.2.1.1	unclassified	1	2	0	0	0	0	0	0	0	0	0	0	0	0	0	0	0	0	0	0	2	0	0	0	0	0	0
8	0.1.44.6.18.2.1.1.1	unclassified	1	2	0	0	0	0	0	0	0	0	0	0	0	0	0	0	0	0	0	0	2	0	0	0	0	0	0
9	0.1.44.6.18.2.1.1.1.1	unclassified	0	2	0	0	0	0	0	0	0	0	0	0	0	0	0	0	0	0	0	0	2	0	0	0	0	0	0
6	0.1.44.6.18.2.4	Pseudomonas	1	265210	56	17	24	23	35	38	21	17	23	5	31	32	31	380	10	13559	85869	56196	77070	31661	16	37	17	13	29
7	0.1.44.6.18.2.4.1	unclassified	1	265210	56	17	24	23	35	38	21	17	23	5	31	32	31	380	10	13559	85869	56196	77070	31661	16	37	17	13	29
8	0.1.44.6.18.2.4.1.1	unclassified	1	265210	56	17	24	23	35	38	21	17	23	5	31	32	31	380	10	13559	85869	56196	77070	31661	16	37	17	13	29
9	0.1.44.6.18.2.4.1.1.1	unclassified	0	265210	56	17	24	23	35	38	21	17	23	5	31	32	31	380	10	13559	85869	56196	77070	31661	16	37	17	13	29
6	0.1.44.6.18.2.5	unclassified	1	3949	0	1	2	2	1	2	5	4	0	6	1	0	1	13	1	208	834	1006	1533	329	0	0	0	0	0
7	0.1.44.6.18.2.5.1	unclassified	1	3949	0	1	2	2	1	2	5	4	0	6	1	0	1	13	1	208	834	1006	1533	329	0	0	0	0	0
8	0.1.44.6.18.2.5.1.1	unclassified	1	3949	0	1	2	2	1	2	5	4	0	6	1	0	1	13	1	208	834	1006	1533	329	0	0	0	0	0
9	0.1.44.6.18.2.5.1.1.1	unclassified	0	3949	0	1	2	2	1	2	5	4	0	6	1	0	1	13	1	208	834	1006	1533	329	0	0	0	0	0
5	0.1.44.6.18.3	unclassified	1	1	0	0	0	0	0	0	0	0	0	0	0	0	0	0	0	0	0	1	0	0	0	0	0	0	0
6	0.1.44.6.18.3.1	unclassified	1	1	0	0	0	0	0	0	0	0	0	0	0	0	0	0	0	0	0	1	0	0	0	0	0	0	0
7	0.1.44.6.18.3.1.1	unclassified	1	1	0	0	0	0	0	0	0	0	0	0	0	0	0	0	0	0	0	1	0	0	0	0	0	0	0
8	0.1.44.6.18.3.1.1.1	unclassified	1	1	0	0	0	0	0	0	0	0	0	0	0	0	0	0	0	0	0	1	0	0	0	0	0	0	0
9	0.1.44.6.18.3.1.1.1.1	unclassified	0	1	0	0	0	0	0	0	0	0	0	0	0	0	0	0	0	0	0	1	0	0	0	0	0	0	0
4	0.1.44.6.26	Xanthomonadales	2	20745	1	0	2	1	131	2	1	1	4	1	2	2	2	68	0	2	19300	1120	52	47	0	1	1	0	4
5	0.1.44.6.26.1	Sinobacteraceae	1	131	0	0	0	0	131	0	0	0	0	0	0	0	0	0	0	0	0	0	0	0	0	0	0	0	0
6	0.1.44.6.26.1.6	Steroidobacter	1	131	0	0	0	0	131	0	0	0	0	0	0	0	0	0	0	0	0	0	0	0	0	0	0	0	0
7	0.1.44.6.26.1.6.1	unclassified	1	131	0	0	0	0	131	0	0	0	0	0	0	0	0	0	0	0	0	0	0	0	0	0	0	0	0
8	0.1.44.6.26.1.6.1.1	unclassified	1	131	0	0	0	0	131	0	0	0	0	0	0	0	0	0	0	0	0	0	0	0	0	0	0	0	0
9	0.1.44.6.26.1.6.1.1.1	unclassified	0	131	0	0	0	0	131	0	0	0	0	0	0	0	0	0	0	0	0	0	0	0	0	0	0	0	0
5	0.1.44.6.26.2	Xanthomonadaceae	4	20614	1	0	2	1	0	2	1	1	4	1	2	2	2	68	0	2	19300	1120	52	47	0	1	1	0	4
6	0.1.44.6.26.2.10	Pseudoxanthomonas	1	2	0	0	0	0	0	0	0	0	0	0	0	0	0	0	0	0	2	0	0	0	0	0	0	0	0
7	0.1.44.6.26.2.10.1	unclassified	1	2	0	0	0	0	0	0	0	0	0	0	0	0	0	0	0	0	2	0	0	0	0	0	0	0	0
8	0.1.44.6.26.2.10.1.1	unclassified	1	2	0	0	0	0	0	0	0	0	0	0	0	0	0	0	0	0	2	0	0	0	0	0	0	0	0
9	0.1.44.6.26.2.10.1.1.1	unclassified	0	2	0	0	0	0	0	0	0	0	0	0	0	0	0	0	0	0	2	0	0	0	0	0	0	0	0
6	0.1.44.6.26.2.12	Stenotrophomonas	1	20460	1	0	2	1	0	2	1	1	4	1	2	2	2	65	0	2	19155	1114	52	47	0	1	1	0	4
7	0.1.44.6.26.2.12.1	unclassified	1	20460	1	0	2	1	0	2	1	1	4	1	2	2	2	65	0	2	19155	1114	52	47	0	1	1	0	4
8	0.1.44.6.26.2.12.1.1	unclassified	1	20460	1	0	2	1	0	2	1	1	4	1	2	2	2	65	0	2	19155	1114	52	47	0	1	1	0	4
9	0.1.44.6.26.2.12.1.1.1	unclassified	0	20460	1	0	2	1	0	2	1	1	4	1	2	2	2	65	0	2	19155	1114	52	47	0	1	1	0	4
6	0.1.44.6.26.2.16	unclassified	1	148	0	0	0	0	0	0	0	0	0	0	0	0	0	3	0	0	139	6	0	0	0	0	0	0	0
7	0.1.44.6.26.2.16.1	unclassified	1	148	0	0	0	0	0	0	0	0	0	0	0	0	0	3	0	0	139	6	0	0	0	0	0	0	0
8	0.1.44.6.26.2.16.1.1	unclassified	1	148	0	0	0	0	0	0	0	0	0	0	0	0	0	3	0	0	139	6	0	0	0	0	0	0	0
9	0.1.44.6.26.2.16.1.1.1	unclassified	0	148	0	0	0	0	0	0	0	0	0	0	0	0	0	3	0	0	139	6	0	0	0	0	0	0	0
6	0.1.44.6.26.2.9	Lysobacter	1	4	0	0	0	0	0	0	0	0	0	0	0	0	0	0	0	0	4	0	0	0	0	0	0	0	0
7	0.1.44.6.26.2.9.1	unclassified	1	4	0	0	0	0	0	0	0	0	0	0	0	0	0	0	0	0	4	0	0	0	0	0	0	0	0
8	0.1.44.6.26.2.9.1.1	unclassified	1	4	0	0	0	0	0	0	0	0	0	0	0	0	0	0	0	0	4	0	0	0	0	0	0	0	0
9	0.1.44.6.26.2.9.1.1.1	unclassified	0	4	0	0	0	0	0	0	0	0	0	0	0	0	0	0	0	0	4	0	0	0	0	0	0	0	0
4	0.1.44.6.29	unclassified	1	172	0	0	0	0	0	0	0	0	0	1	2	0	1	0	0	6	111	10	17	24	0	0	0	0	0
5	0.1.44.6.29.1	unclassified	1	172	0	0	0	0	0	0	0	0	0	1	2	0	1	0	0	6	111	10	17	24	0	0	0	0	0
6	0.1.44.6.29.1.1	unclassified	1	172	0	0	0	0	0	0	0	0	0	1	2	0	1	0	0	6	111	10	17	24	0	0	0	0	0
7	0.1.44.6.29.1.1.1	unclassified	1	172	0	0	0	0	0	0	0	0	0	1	2	0	1	0	0	6	111	10	17	24	0	0	0	0	0
8	0.1.44.6.29.1.1.1.1	unclassified	1	172	0	0	0	0	0	0	0	0	0	1	2	0	1	0	0	6	111	10	17	24	0	0	0	0	0
9	0.1.44.6.29.1.1.1.1.1	unclassified	0	172	0	0	0	0	0	0	0	0	0	1	2	0	1	0	0	6	111	10	17	24	0	0	0	0	0
4	0.1.44.6.9	Enterobacteriales	1	562	7	0	0	0	0	0	0	1	5	0	5	7	0	6	1	0	7	508	7	4	0	3	0	0	1
5	0.1.44.6.9.1	Enterobacteriaceae	1	562	7	0	0	0	0	0	0	1	5	0	5	7	0	6	1	0	7	508	7	4	0	3	0	0	1
6	0.1.44.6.9.1.10	Enteric_Bacteria_cluster	3	562	7	0	0	0	0	0	0	1	5	0	5	7	0	6	1	0	7	508	7	4	0	3	0	0	1
7	0.1.44.6.9.1.10.15	Serratia	1	52	7	0	0	0	0	0	0	1	0	0	5	6	0	6	1	0	7	4	7	4	0	3	0	0	1
8	0.1.44.6.9.1.10.15.1	unclassified	1	52	7	0	0	0	0	0	0	1	0	0	5	6	0	6	1	0	7	4	7	4	0	3	0	0	1
9	0.1.44.6.9.1.10.15.1.1	unclassified	0	52	7	0	0	0	0	0	0	1	0	0	5	6	0	6	1	0	7	4	7	4	0	3	0	0	1
7	0.1.44.6.9.1.10.17	unclassified	1	504	0	0	0	0	0	0	0	0	0	0	0	0	0	0	0	0	0	504	0	0	0	0	0	0	0
8	0.1.44.6.9.1.10.17.1	unclassified	1	504	0	0	0	0	0	0	0	0	0	0	0	0	0	0	0	0	0	504	0	0	0	0	0	0	0
9	0.1.44.6.9.1.10.17.1.1	unclassified	0	504	0	0	0	0	0	0	0	0	0	0	0	0	0	0	0	0	0	504	0	0	0	0	0	0	0
7	0.1.44.6.9.1.10.9	Escherichia	1	6	0	0	0	0	0	0	0	0	5	0	0	1	0	0	0	0	0	0	0	0	0	0	0	0	0
8	0.1.44.6.9.1.10.9.1	unclassified	1	6	0	0	0	0	0	0	0	0	5	0	0	1	0	0	0	0	0	0	0	0	0	0	0	0	0
9	0.1.44.6.9.1.10.9.1.1	unclassified	0	6	0	0	0	0	0	0	0	0	5	0	0	1	0	0	0	0	0	0	0	0	0	0	0	0	0
2	0.1.52	unclassified	1	182	4	12	15	15	10	11	11	3	7	2	5	6	9	1	3	5	9	14	2	10	6	5	2	12	3
3	0.1.52.1	unclassified	1	182	4	12	15	15	10	11	11	3	7	2	5	6	9	1	3	5	9	14	2	10	6	5	2	12	3
4	0.1.52.1.1	unclassified	1	182	4	12	15	15	10	11	11	3	7	2	5	6	9	1	3	5	9	14	2	10	6	5	2	12	3
5	0.1.52.1.1.1	unclassified	1	182	4	12	15	15	10	11	11	3	7	2	5	6	9	1	3	5	9	14	2	10	6	5	2	12	3
6	0.1.52.1.1.1.1	unclassified	1	182	4	12	15	15	10	11	11	3	7	2	5	6	9	1	3	5	9	14	2	10	6	5	2	12	3
7	0.1.52.1.1.1.1.1	unclassified	1	182	4	12	15	15	10	11	11	3	7	2	5	6	9	1	3	5	9	14	2	10	6	5	2	12	3
8	0.1.52.1.1.1.1.1.1	unclassified	1	182	4	12	15	15	10	11	11	3	7	2	5	6	9	1	3	5	9	14	2	10	6	5	2	12	3
9	0.1.52.1.1.1.1.1.1.1	unclassified	0	182	4	12	15	15	10	11	11	3	7	2	5	6	9	1	3	5	9	14	2	10	6	5	2	12	3
2	0.1.6	Bacteroidetes	2	73496	2	4	86	12086	10	3	9	2	5	7	7	4	1	99	2	2	2498	47732	0	181	296	10453	4	1	2
3	0.1.6.2	Flavobacteria	1	1145	0	1	0	0	0	0	1	0	0	0	1	0	0	4	0	0	358	778	0	1	0	1	0	0	0
4	0.1.6.2.1	Flavobacteriales	1	1145	0	1	0	0	0	0	1	0	0	0	1	0	0	4	0	0	358	778	0	1	0	1	0	0	0
5	0.1.6.2.1.3	Flavobacteriaceae	3	1145	0	1	0	0	0	0	1	0	0	0	1	0	0	4	0	0	358	778	0	1	0	1	0	0	0
6	0.1.6.2.1.3.17	Flavobacterium	1	597	0	0	0	0	0	0	1	0	0	0	0	0	0	2	0	0	31	561	0	1	0	1	0	0	0
7	0.1.6.2.1.3.17.1	unclassified	1	597	0	0	0	0	0	0	1	0	0	0	0	0	0	2	0	0	31	561	0	1	0	1	0	0	0
8	0.1.6.2.1.3.17.1.1	unclassified	1	597	0	0	0	0	0	0	1	0	0	0	0	0	0	2	0	0	31	561	0	1	0	1	0	0	0
9	0.1.6.2.1.3.17.1.1.1	unclassified	0	597	0	0	0	0	0	0	1	0	0	0	0	0	0	2	0	0	31	561	0	1	0	1	0	0	0
6	0.1.6.2.1.3.56	unclassified	1	8	0	0	0	0	0	0	0	0	0	0	0	0	0	0	0	0	1	7	0	0	0	0	0	0	0
7	0.1.6.2.1.3.56.1	unclassified	1	8	0	0	0	0	0	0	0	0	0	0	0	0	0	0	0	0	1	7	0	0	0	0	0	0	0
8	0.1.6.2.1.3.56.1.1	unclassified	1	8	0	0	0	0	0	0	0	0	0	0	0	0	0	0	0	0	1	7	0	0	0	0	0	0	0
9	0.1.6.2.1.3.56.1.1.1	unclassified	0	8	0	0	0	0	0	0	0	0	0	0	0	0	0	0	0	0	1	7	0	0	0	0	0	0	0
6	0.1.6.2.1.3.9	Chryseobacterium	1	540	0	1	0	0	0	0	0	0	0	0	1	0	0	2	0	0	326	210	0	0	0	0	0	0	0
7	0.1.6.2.1.3.9.1	unclassified	1	540	0	1	0	0	0	0	0	0	0	0	1	0	0	2	0	0	326	210	0	0	0	0	0	0	0
8	0.1.6.2.1.3.9.1.1	unclassified	1	540	0	1	0	0	0	0	0	0	0	0	1	0	0	2	0	0	326	210	0	0	0	0	0	0	0
9	0.1.6.2.1.3.9.1.1.1	unclassified	0	540	0	1	0	0	0	0	0	0	0	0	1	0	0	2	0	0	326	210	0	0	0	0	0	0	0
3	0.1.6.5	Sphingobacteria	1	72351	2	3	86	12086	10	3	8	2	5	7	6	4	1	95	2	2	2140	46954	0	180	296	10452	4	1	2
4	0.1.6.5.1	Sphingobacteriales	5	72351	2	3	86	12086	10	3	8	2	5	7	6	4	1	95	2	2	2140	46954	0	180	296	10452	4	1	2
5	0.1.6.5.1.10	KD3-93	1	1	0	0	0	0	0	0	0	0	0	0	0	0	0	1	0	0	0	0	0	0	0	0	0	0	0
6	0.1.6.5.1.10.1	unclassified	1	1	0	0	0	0	0	0	0	0	0	0	0	0	0	1	0	0	0	0	0	0	0	0	0	0	0
7	0.1.6.5.1.10.1.1	unclassified	1	1	0	0	0	0	0	0	0	0	0	0	0	0	0	1	0	0	0	0	0	0	0	0	0	0	0
8	0.1.6.5.1.10.1.1.1	unclassified	1	1	0	0	0	0	0	0	0	0	0	0	0	0	0	1	0	0	0	0	0	0	0	0	0	0	0
9	0.1.6.5.1.10.1.1.1.1	unclassified	0	1	0	0	0	0	0	0	0	0	0	0	0	0	0	1	0	0	0	0	0	0	0	0	0	0	0
5	0.1.6.5.1.17	Sphingobacteriaceae	1	49188	1	0	2	4	3	3	3	0	1	4	4	4	0	94	1	1	2140	46740	0	180	0	1	0	0	2
6	0.1.6.5.1.17.2	Sphingobacteriaceae	2	49188	1	0	2	4	3	3	3	0	1	4	4	4	0	94	1	1	2140	46740	0	180	0	1	0	0	2
7	0.1.6.5.1.17.2.5	Pedobacter	1	48975	1	0	2	4	3	2	3	0	1	4	4	4	0	94	1	1	2137	46532	0	180	0	1	0	0	1
8	0.1.6.5.1.17.2.5.1	unclassified	1	48975	1	0	2	4	3	2	3	0	1	4	4	4	0	94	1	1	2137	46532	0	180	0	1	0	0	1
9	0.1.6.5.1.17.2.5.1.1	unclassified	0	48975	1	0	2	4	3	2	3	0	1	4	4	4	0	94	1	1	2137	46532	0	180	0	1	0	0	1
7	0.1.6.5.1.17.2.8	unclassified	1	213	0	0	0	0	0	1	0	0	0	0	0	0	0	0	0	0	3	208	0	0	0	0	0	0	1
8	0.1.6.5.1.17.2.8.1	unclassified	1	213	0	0	0	0	0	1	0	0	0	0	0	0	0	0	0	0	3	208	0	0	0	0	0	0	1
9	0.1.6.5.1.17.2.8.1.1	unclassified	0	213	0	0	0	0	0	1	0	0	0	0	0	0	0	0	0	0	3	208	0	0	0	0	0	0	1
5	0.1.6.5.1.21	unclassified	1	57	0	0	0	2	5	0	0	0	0	2	0	0	0	0	0	0	0	47	0	0	0	1	0	0	0
6	0.1.6.5.1.21.1	unclassified	1	57	0	0	0	2	5	0	0	0	0	2	0	0	0	0	0	0	0	47	0	0	0	1	0	0	0
7	0.1.6.5.1.21.1.1	unclassified	1	57	0	0	0	2	5	0	0	0	0	2	0	0	0	0	0	0	0	47	0	0	0	1	0	0	0
8	0.1.6.5.1.21.1.1.1	unclassified	1	57	0	0	0	2	5	0	0	0	0	2	0	0	0	0	0	0	0	47	0	0	0	1	0	0	0
9	0.1.6.5.1.21.1.1.1.1	unclassified	0	57	0	0	0	2	5	0	0	0	0	2	0	0	0	0	0	0	0	47	0	0	0	1	0	0	0
5	0.1.6.5.1.4	Chitinophagaceae	4	303	0	1	0	0	0	0	1	0	0	0	1	0	0	0	0	0	0	5	0	0	295	0	0	0	0
6	0.1.6.5.1.4.11	unclassified	1	299	0	1	0	0	0	0	0	0	0	0	1	0	0	0	0	0	0	2	0	0	295	0	0	0	0
7	0.1.6.5.1.4.11.1	unclassified	1	299	0	1	0	0	0	0	0	0	0	0	1	0	0	0	0	0	0	2	0	0	295	0	0	0	0
8	0.1.6.5.1.4.11.1.1	unclassified	1	299	0	1	0	0	0	0	0	0	0	0	1	0	0	0	0	0	0	2	0	0	295	0	0	0	0
9	0.1.6.5.1.4.11.1.1.1	unclassified	0	299	0	1	0	0	0	0	0	0	0	0	1	0	0	0	0	0	0	2	0	0	295	0	0	0	0
6	0.1.6.5.1.4.12	uncultured	1	2	0	0	0	0	0	0	0	0	0	0	0	0	0	0	0	0	0	2	0	0	0	0	0	0	0
7	0.1.6.5.1.4.12.1	unclassified	1	2	0	0	0	0	0	0	0	0	0	0	0	0	0	0	0	0	0	2	0	0	0	0	0	0	0
8	0.1.6.5.1.4.12.1.1	unclassified	1	2	0	0	0	0	0	0	0	0	0	0	0	0	0	0	0	0	0	2	0	0	0	0	0	0	0
9	0.1.6.5.1.4.12.1.1.1	unclassified	0	2	0	0	0	0	0	0	0	0	0	0	0	0	0	0	0	0	0	2	0	0	0	0	0	0	0
6	0.1.6.5.1.4.8	Sediminibacterium	1	1	0	0	0	0	0	0	1	0	0	0	0	0	0	0	0	0	0	0	0	0	0	0	0	0	0
7	0.1.6.5.1.4.8.1	unclassified	1	1	0	0	0	0	0	0	1	0	0	0	0	0	0	0	0	0	0	0	0	0	0	0	0	0	0
8	0.1.6.5.1.4.8.1.1	unclassified	1	1	0	0	0	0	0	0	1	0	0	0	0	0	0	0	0	0	0	0	0	0	0	0	0	0	0
9	0.1.6.5.1.4.8.1.1.1	unclassified	0	1	0	0	0	0	0	0	1	0	0	0	0	0	0	0	0	0	0	0	0	0	0	0	0	0	0
6	0.1.6.5.1.4.9	Segetibacter	1	1	0	0	0	0	0	0	0	0	0	0	0	0	0	0	0	0	0	1	0	0	0	0	0	0	0
7	0.1.6.5.1.4.9.1	unclassified	1	1	0	0	0	0	0	0	0	0	0	0	0	0	0	0	0	0	0	1	0	0	0	0	0	0	0
8	0.1.6.5.1.4.9.1.1	unclassified	1	1	0	0	0	0	0	0	0	0	0	0	0	0	0	0	0	0	0	1	0	0	0	0	0	0	0
9	0.1.6.5.1.4.9.1.1.1	unclassified	0	1	0	0	0	0	0	0	0	0	0	0	0	0	0	0	0	0	0	1	0	0	0	0	0	0	0
5	0.1.6.5.1.6	Cytophagaceae	3	22802	1	2	84	12080	2	0	4	2	4	1	1	0	1	0	1	1	0	162	0	0	1	10450	4	1	0
6	0.1.6.5.1.6.15	unclassified	1	4	0	0	0	2	0	0	0	0	0	0	0	0	0	0	0	0	0	0	0	0	0	2	0	0	0
7	0.1.6.5.1.6.15.1	unclassified	1	4	0	0	0	2	0	0	0	0	0	0	0	0	0	0	0	0	0	0	0	0	0	2	0	0	0
8	0.1.6.5.1.6.15.1.1	unclassified	1	4	0	0	0	2	0	0	0	0	0	0	0	0	0	0	0	0	0	0	0	0	0	2	0	0	0
9	0.1.6.5.1.6.15.1.1.1	unclassified	0	4	0	0	0	2	0	0	0	0	0	0	0	0	0	0	0	0	0	0	0	0	0	2	0	0	0
6	0.1.6.5.1.6.3	Dyadobacter	1	1027	0	0	0	863	0	0	1	0	1	0	0	0	0	0	1	0	0	161	0	0	0	0	0	0	0
7	0.1.6.5.1.6.3.1	unclassified	1	1027	0	0	0	863	0	0	1	0	1	0	0	0	0	0	1	0	0	161	0	0	0	0	0	0	0
8	0.1.6.5.1.6.3.1.1	unclassified	1	1027	0	0	0	863	0	0	1	0	1	0	0	0	0	0	1	0	0	161	0	0	0	0	0	0	0
9	0.1.6.5.1.6.3.1.1.1	unclassified	0	1027	0	0	0	863	0	0	1	0	1	0	0	0	0	0	1	0	0	161	0	0	0	0	0	0	0
6	0.1.6.5.1.6.7	Hymenobacter	1	21771	1	2	84	11215	2	0	3	2	3	1	1	0	1	0	0	1	0	1	0	0	1	10448	4	1	0
7	0.1.6.5.1.6.7.1	unclassified	1	21771	1	2	84	11215	2	0	3	2	3	1	1	0	1	0	0	1	0	1	0	0	1	10448	4	1	0
8	0.1.6.5.1.6.7.1.1	unclassified	1	21771	1	2	84	11215	2	0	3	2	3	1	1	0	1	0	0	1	0	1	0	0	1	10448	4	1	0
9	0.1.6.5.1.6.7.1.1.1	unclassified	0	21771	1	2	84	11215	2	0	3	2	3	1	1	0	1	0	0	1	0	1	0	0	1	10448	4	1	0
